# Supplementary material for: Study of CEO Narcissism and Corporate R&D Investment
Source: Front Psychol. 2022 May 13;13:888618. doi: 10.3389/fpsyg.2022.888618 (PMC9135968; doi:10.3389/fpsyg.2022.888618)
Supplement: Supplementary file 1 [file Table_1.XLS]

## Sheet: Sheet1
Code	Date	RD	SignatureSize	SA	Roa	Lev	MTB	CF	Size	Soe	Dual	Indir	Gender	Age	Degree	Oversee	Industry	FC
000725	2012	0.0265374	7.52029	-3.63961	0.002748	0.474486	0.574644	0.0460302	24.9295	1	0	0.3636	1	46	3	0	C39	0.081149
000725	2013	0.0205793	7.52029	-3.60486	0.032118	0.587693	0.461984	0.0967861	25.2509	1	0	0.3636	1	47	3	0	C39	0.038493
000725	2014	0.0181806	7.52029	-3.5431	0.019935	0.43512	0.514063	0.0594231	25.6377	1	0	0.3333	1	48	3	0	C39	0.048047
000725	2015	0.0217478	7.52029	-3.55084	0.010735	0.486537	0.462142	0.0687672	25.751	1	0	0.3636	1	49	3	0	C39	0.015497
000725	2016	0.0201791	7.52029	-3.50143	0.00997	0.551437	0.437731	0.0491056	26.0469	1	0	0.3333	1	52	3	0	C39	0.005944
000725	2017	0.0272232	7.52029	-3.46942	0.030692	0.592813	0.296455	0.102562	26.2689	1	0	0.3333	1	53	3	0	C39	0.005859
000725	2018	0.0238076	7.52029	-3.45087	0.009472	0.604125	0.438312	0.0844791	26.4404	1	0	0.3333	1	54	3	0	C39	0.002581
000725	2019	0.0256987	7.52029	-3.4509	-0.001399	0.585627	0.396624	0.076622	26.5534	1	0	0.3333	1	55	3	0	C39	0.00854
000725	2020	0.0222544	7.52029	-3.40989	0.010673	0.591291	0.380013	0.0925189	26.7736	1	0	0.3333	1	56	3	0	C39	0.006683
002036	2018	0.0287083	6.41807	-3.95507	0.032539	0.667941	0.243991	0.0182416	22.6446	0	1	0.3333	1	54	4	0	C39	0.348086
002036	2019	0.0321037	6.41807	-3.98577	0.027219	0.7171	0.136942	0.045552	22.9176	0	1	0.375	1	55	4	0	C39	0.361709
002036	2020	0.0305201	6.41807	-4.00655	0.011596	0.661224	0.229968	-0.00986577	23.24	0	0	0.3333	1	56	4	0	C39	0.290503
002044	2016	0.000375266	7.24653	-3.75725	0.082791	0.401644	0.315646	0.118051	22.5133	0	0	0.3636	1	45	3	0	Q83	0.442997
002044	2017	0.00031855	7.24653	-3.766	0.050791	0.446862	0.212811	0.115753	23.2474	0	0	0.3636	1	46	3	0	Q83	0.143898
002044	2018	0.00231114	7.24653	-3.78281	0.059481	0.553906	0.158857	0.0940781	23.5178	0	0	0.3636	1	47	3	0	Q83	0.044659
002044	2019	0.0024656	7.24653	-3.80771	-0.037727	0.568995	0.129664	0.0665752	23.6634	0	0	0.3636	1	48	3	0	Q83	0.129795
002044	2020	0.00253679	7.24653	-3.85111	0.035162	0.525943	0.16341	0.0530786	23.6321	0	0	0.3636	1	49	3	0	Q83	0.190228
002093	2007	0.0119765	6.47506	-3.21581	0.112603	0.273724	0.18711	0.0193403	20.3013	0	0	0.4286	1	34	2	0	I63	0.501174
002093	2008	0.0541783	6.47506	-3.32008	0.120258	0.376353	0.328003	0.120457	20.4691	0	0	0.4286	1	35	2	0	I63	0.772672
002093	2009	0.0714136	6.47506	-3.37669	0.128544	0.325691	0.13917	0.0496479	20.5727	0	0	0.4286	1	51	0	0	I63	0.690604
002104	2008	0.0493973	6.77625	-3.42377	0.135178	0.147675	0.507082	-0.0294004	20.3013	0	0	0.3333	1	42	1	0	C41	0.725697
002104	2009	0.0493277	6.77625	-3.47242	0.15849	0.076737	0.152644	0.134674	20.3013	0	0	0.3333	1	43	1	0	C41	0.770431
002104	2010	0.0515634	6.77625	-3.55092	0.141797	0.133185	0.121244	0.19073	20.4143	0	0	0.3333	1	44	1	0	C41	0.662116
002104	2012	0.0543314	6.77625	-3.6896	0.117914	0.249488	0.223714	0.230029	20.7978	0	1	0.375	1	56	1	0	C39	0.553198
002104	2013	0.0727251	6.77625	-3.74685	0.163339	0.214915	0.171015	0.182111	20.9297	0	0	0.3333	1	48	0	0	C39	0.686815
002104	2014	0.0742205	6.77625	-3.81579	0.184531	0.236436	0.166807	0.251773	21.1829	0	0	0.3333	1	45	3	0	C39	0.663096
002104	2015	0.0773844	6.77625	-3.87416	0.194808	0.183717	0.090481	0.101129	21.376	0	0	0.3333	1	46	3	0	C39	0.765615
002104	2016	0.0770447	6.77625	-3.91899	0.075102	0.181932	0.191599	0.149797	21.4333	0	1	0.4286	1	60	1	0	C39	0.732324
002104	2017	0.0556962	6.77625	-3.96468	0.075056	0.139858	0.320003	-0.115147	21.5056	0	1	0.375	1	35	3	1	C39	0.824845
002104	2018	0.054154	6.77625	-4.00683	0.065599	0.118991	0.482967	0.251773	21.5344	0	1	0.3333	1	36	3	1	C39	0.618707
002104	2019	0.0540657	6.77625	-4.04991	0.03704	0.141483	0.391999	-0.018918	21.5776	0	1	0.3333	1	37	3	1	C39	0.727329
002104	2020	0.0539574	6.77625	-4.09028	-0.011205	0.157639	0.416136	0.218055	21.583	0	0	0.375	0	61	0	0	C39	0.686305
002117	2011	0.0266283	6.83898	-3.43821	0.071221	0.186786	0.415438	0.131708	21.0235	0	0	0.375	1	48	1	0	C23	0.781321
002117	2012	0.0325255	6.83898	-3.48664	0.080107	0.202184	0.542543	0.144734	21.0974	0	0	0.375	1	49	1	0	C23	0.771961
002117	2013	0.0319344	6.83898	-3.53646	0.091161	0.217616	0.259295	0.152302	21.1894	0	0	0.375	1	50	1	0	C23	0.637237
002120	2017	0.0050324	6.78577	-3.98356	0.168886	0.441066	0.3466	0.251773	22.9639	0	1	0.3333	1	42	0	0	G60	0.453409
002120	2018	0.00335644	6.78577	-3.9726	0.143924	0.361665	0.453668	0.205436	23.6181	0	1	0.3333	1	43	0	0	G60	0.168444
002120	2019	0.0077463	6.78577	-3.98738	0.116595	0.398393	0.16705	0.223839	23.8366	0	1	0.3571	1	44	0	0	G60	0.06193
002120	2020	0.0100348	6.78577	-3.99039	0.048274	0.509919	0.243152	0.0740197	24.1077	0	1	0.4167	1	45	0	0	G60	0.099726
002123	2008	0.0519124	6.65913	-3.44744	0.123788	0.380123	0.194712	0.00447228	20.7821	0	0	0.3333	1	39	3	0	C38	0.595495
002123	2009	0.0438207	6.65913	-3.55941	0.095847	0.350721	0.220155	-0.0107062	21.4384	0	0	0.3333	1	40	3	0	C38	0.565186
002123	2010	0.0524888	6.65913	-3.62278	0.101727	0.423052	0.109051	0.0089395	21.7911	0	1	0.3333	1	41	3	0	C38	0.703317
002123	2011	0.0382739	6.65913	-3.67025	0.089946	0.387469	0.237074	-0.0457272	21.9618	0	1	0.3333	1	42	3	0	C38	0.436263
002123	2012	0.0400622	6.65913	-3.71581	0.025694	0.443902	0.388767	-0.0418515	22.1617	0	1	0.375	1	43	3	0	C38	0.536099
002123	2013	0.0341038	6.65913	-3.75661	0.015012	0.480234	0.407428	-0.0363278	22.2082	0	1	0.4286	1	44	3	0	C38	0.588967
002123	2014	0.0356495	6.65913	-3.79091	-0.077613	0.480845	0.301258	-0.0319945	21.9805	0	1	0.4286	1	45	3	0	C38	0.489991
002123	2015	0.0140203	6.65913	-3.83324	0.014496	0.338397	0.295332	0.00667379	22.7166	0	1	0.3333	1	46	3	0	C38	0.40665
002123	2016	0.0160822	6.65913	-3.87461	0.036521	0.262196	0.414565	0.0449028	22.6644	0	0	0.3333	1	47	3	0	I65	0.458397
002123	2017	0.0166127	6.65913	-3.91529	0.036746	0.272144	0.516067	0.0368499	22.6343	0	1	0.3333	1	48	3	0	I65	0.468146
002124	2016	0.0255788	6.58917	-3.73379	0.149689	0.427965	0.257658	0.206024	21.6356	0	1	0.4286	1	55	3	0	C13	0.743805
002124	2017	0.0186482	6.58917	-3.79671	0.058357	0.314045	0.498423	0.0753514	22.2146	0	0	0.4286	1	56	3	0	C13	0.553838
002124	2018	0.0179448	6.58917	-3.83676	-0.09234	0.615186	0.224477	0.0304971	22.5524	0	0	0.4286	1	57	3	0	C13	0.206547
002124	2019	0.0131433	6.58917	-3.87247	0.013274	0.615333	0.170223	0.0706016	22.7427	0	0	0.4286	1	58	3	0	C13	0.315462
002153	2008	0.0536315	6.7711	-3.40146	0.192778	0.14864	0.28937	0.214964	20.4775	0	1	0.3333	1	45	3	0	I65	0.706171
002153	2009	0.0622572	6.7711	-3.45826	0.162625	0.142455	0.248969	0.16784	20.5829	0	1	0.3333	1	46	3	0	I65	0.827104
002153	2010	0.0472701	6.7711	-3.52866	0.194808	0.153494	0.126721	0.189961	20.791	0	1	0.4286	1	47	3	0	I65	0.907219
002153	2011	0.0410683	6.7711	-3.59394	0.194808	0.135856	0.232673	0.211315	20.9874	0	1	0.5	1	48	3	0	I65	0.810206
002153	2012	0.0549558	6.7711	-3.65186	0.194808	0.128766	0.304381	0.20814	21.1455	0	1	0.5	1	49	3	0	I65	0.741042
002153	2013	0.0397832	6.7711	-3.73092	0.15207	0.221789	0.202869	0.164883	21.5923	0	1	0.5	1	50	3	0	I65	0.715588
002153	2014	0.0384843	6.7711	-3.77336	0.159741	0.226189	0.157411	0.195844	21.629	0	1	0.5	1	51	3	0	I65	0.708847
002153	2015	0.0182276	6.7711	-3.83796	0.07066	0.115754	0.168093	0.0641127	22.3866	0	1	0.5	1	52	3	0	I65	0.514147
002153	2016	0.0255908	6.7711	-3.87713	0.066994	0.153444	0.330083	0.10124	22.5245	0	1	0.4286	1	53	3	0	I65	0.430933
002153	2017	0.0423439	6.7711	-3.9152	0.06261	0.204314	0.313077	0.075589	22.6384	0	1	0.4286	1	54	3	0	I65	0.410992
002153	2018	0.0427993	6.7711	-3.93905	0.053055	0.130613	0.473774	0.0488196	23.0484	0	1	0.4286	1	55	3	0	I65	0.098758
002153	2019	0.0511224	6.7711	-3.97521	0.04265	0.145365	0.363316	0.0484162	23.1127	0	1	0.4286	1	56	3	0	I65	0.216675
002153	2020	0.0611439	6.7711	-4.017	0.001045	0.13502	0.370378	0.0192533	23.0834	0	1	0.4286	1	57	3	0	I65	0.245907
002159	2008	0.0141106	6.64157	-3.75933	0.018232	0.472129	0.463688	0.0332215	20.4646	1	0	0.3333	1	53	3	0	L72	0.732584
002162	2011	0.0138538	6.74509	-3.47352	-0.095244	0.635235	0.193306	0.0359532	21.3687	0	1	0.4444	1	56	4	0	C30	0.297216
002162	2012	0.0138526	6.74509	-3.51148	-0.111196	0.722203	0.140573	0.0282058	21.3457	0	1	0.5	1	57	4	0	C30	0.068433
002162	2014	0.0150395	6.74509	-3.60598	0.006391	0.634306	0.169686	0.0158426	21.5229	0	0	0.4444	1	56	3	0	C30	0.4595
002162	2015	0.0115395	6.74509	-3.64317	0.006669	0.619012	0.081752	0.0114301	21.4858	0	0	0.4444	1	57	3	0	C30	0.362713
002162	2016	0.0171714	6.74509	-3.67998	0.007673	0.586805	0.128267	0.0607088	21.4455	0	0	0.4444	1	58	3	0	C30	0.463428
002162	2017	0.0171809	6.74509	-3.72213	0.008446	0.581206	0.158299	0.052116	21.4724	0	0	0.5	1	59	3	0	C30	0.505945
002162	2018	0.0165155	6.74509	-3.76765	0.009842	0.582459	0.253352	0.0595348	21.5457	0	1	0.4444	1	60	3	0	C30	0.627391
002162	2019	0.0183617	6.74509	-3.80963	0.01584	0.575883	0.222025	0.0564619	21.5736	0	1	0.4444	1	64	4	0	C30	0.720178
002162	2020	0.019988	6.74509	-3.85409	0.02283	0.581702	0.207266	0.0609443	21.6402	0	1	0.4	1	65	4	0	C30	0.717133
002168	2019	0.0211302	7.00727	-3.79226	0.053057	0.432617	0.255897	-0.103245	22.0212	0	1	0.4286	1	54	3	1	C38	0.626896
002168	2020	0.0284476	7.00727	-3.79782	-0.290381	0.52154	0.216773	0.063295	21.4191	0	0	0.3333	1	55	3	1	I64	0.671703
002170	2012	0.0427892	6.77339	-3.55121	0.049226	0.252168	0.456999	0.166507	21.3426	0	1	0.3333	1	52	4	0	C26	0.700669
002170	2013	0.0300576	6.77339	-3.61379	0.054883	0.411467	0.274446	0.0700122	21.6356	0	1	0.3333	1	53	4	0	C26	0.515997
002170	2014	0.0245622	6.77339	-3.66634	0.05981	0.488893	0.209805	0.0842426	21.8654	0	1	0.3333	1	54	4	0	C26	0.546948
002170	2015	0.0173056	6.77339	-3.71406	0.040591	0.506615	0.177954	0.0742381	22.0843	0	1	0.375	1	55	4	0	C26	0.46631
002170	2016	0.0162061	6.77339	-3.75573	0.012196	0.503462	0.234573	0.0719719	22.1574	0	1	0.3333	1	56	4	0	C26	0.480503
002170	2017	0.0150395	6.77339	-3.79717	-0.024458	0.583593	0.255728	0.0482912	22.2502	0	1	0.375	1	57	4	0	C26	0.35727
002170	2018	0.0195235	6.77339	-3.83108	0.002209	0.458393	0.475591	0.0502848	21.9854	0	1	0.3333	1	58	4	0	C26	0.490687
002170	2019	0.018474	6.77339	-3.87307	0.00794	0.487673	0.424876	0.145084	22.0481	0	1	0.3333	1	60	4	0	C26	0.575031
002170	2020	0.0186716	6.77339	-3.91072	0.021932	0.428436	0.390608	0.104722	21.975	0	1	0.3333	1	61	4	0	C26	0.537263
002171	2015	0.0567197	6.87249	-3.66147	0.026746	0.397262	0.182717	0.130841	21.766	0	1	0.5	1	56	3	0	C32	0.609555
002171	2016	0.0407186	6.87249	-3.71632	0.043907	0.266338	0.434541	-0.0216868	22.1899	0	1	0.4286	1	57	3	0	C32	0.632105
002171	2017	0.0473222	6.87249	-3.75747	0.076171	0.274681	0.422259	0.0260987	22.2781	0	1	0.4286	1	58	3	0	C32	0.65262
002171	2018	0.0674216	6.87249	-3.7957	0.061697	0.320554	0.63806	0.027031	22.6145	0	1	0.4286	1	59	3	0	C32	0.350537
002171	2019	0.063396	6.87249	-3.82832	0.056637	0.338453	0.472332	0.025096	22.8588	0	1	0.3333	1	60	3	0	C32	0.315918
002171	2020	0.0716886	6.87249	-3.85326	0.026828	0.475561	0.363077	-0.0372347	23.1432	0	1	0.3333	1	61	3	0	C32	0.309224
002173	2009	0.0120302	6.64828	-3.23963	0.016385	0.477822	0.370815	-0.0506227	20.4664	0	0	0.3333	1	39	0	0	C41	0.778407
002173	2018	0.000705947	6.64828	-3.75604	0.00702	0.152097	0.818384	0.0303466	22.1738	0	1	0.3333	1	48	0	0	Q83	0.398213
002178	2015	0.0176937	6.57973	-3.48215	0.054191	0.401263	0.146514	0.0378338	21.4727	0	1	0.4286	1	53	1	0	M74	0.685958
002178	2016	0.0271554	6.57973	-3.52836	0.021087	0.442982	0.202134	-0.0115611	21.5557	0	0	0.4286	0	51	3	0	M74	0.695986
002178	2017	0.026716	6.57973	-3.56616	0.014253	0.422307	0.134616	0.035635	21.5253	0	0	0.4286	1	48	0	1	M74	0.484107
002178	2018	0.0347529	6.57973	-3.59783	-0.149436	0.486363	0.287431	0.0185367	21.4193	0	0	0.4286	1	47	3	0	M74	0.696745
002178	2019	0.0366471	6.57973	-3.63918	0.0056	0.489299	0.261678	0.00597023	21.4356	0	0	0.4286	1	48	3	0	M74	0.787613
002178	2020	0.0462325	6.57973	-3.66435	-0.166703	0.575823	0.218092	0.0179954	21.2687	1	0	0.4286	1	49	3	0	M74	0.724157
002192	2014	0.00448564	6.88979	-3.66361	-0.086447	0.651634	0.128778	0.00673541	20.6177	0	1	0.3333	1	52	0	0	C26	0.349572
002192	2016	0.0126077	6.88979	-3.74582	0.017031	0.134035	0.17566	-0.000315781	20.6323	0	1	0.3333	1	54	0	0	C39	0.859519
002192	2017	0.0168521	6.88979	-3.80967	0.041621	0.222205	0.123772	0.0189352	20.7983	0	1	0.3333	1	55	0	0	C39	0.672709
002192	2018	0.0175007	6.88979	-3.84965	-0.00403	0.23903	0.176304	0.0152813	20.7982	0	1	0.3333	1	56	0	0	C39	0.625206
002192	2019	0.0340326	6.88979	-3.84721	-0.290381	0.270292	0.087799	-0.0355738	20.5129	0	1	0.3333	1	57	0	0	C39	0.804426
002194	2011	0.0355331	6.78174	-3.48874	0.069433	0.101603	0.616745	0.0728876	21.561	0	0	0.3333	1	30	2	0	C39	0.843785
002194	2012	0.0302096	6.78174	-3.52584	0.017691	0.109881	0.690327	-0.015979	21.521	0	0	0.3333	1	31	2	0	C39	0.73405
002194	2013	0.0293631	6.78174	-3.56838	0.021218	0.155449	0.49927	0.10717	21.5559	0	0	0.3333	1	32	2	0	C39	0.73921
002194	2014	0.0278704	6.78174	-3.61534	0.05355	0.207128	0.379992	-0.0686658	21.66	0	0	0.4286	1	33	2	0	C39	0.690684
002194	2015	0.0368276	6.78174	-3.65395	0.030058	0.181807	0.246525	-0.00208683	21.6381	0	1	0.3333	1	34	2	0	C39	0.772478
002194	2016	0.0429336	6.78174	-3.69531	-0.064795	0.216754	0.269789	0.144839	21.6596	0	1	0.375	1	35	2	0	C39	0.660828
002194	2017	0.0612249	6.78174	-3.71848	-0.254473	0.266325	0.243089	-0.115147	21.4271	0	1	0.3333	1	36	2	0	C39	0.446848
002194	2019	0.0338254	6.78174	-3.81212	0.107239	0.221169	0.209844	0.195411	21.6102	0	0	0.375	0	69	2	0	C39	0.684411
002204	2011	0.0259293	7.00659	-3.54605	0.039964	0.737299	0.234882	0.0064017	23.8472	1	0	0.4444	1	50	3	0	C34	0.078943
002204	2012	0.0198545	7.00659	-3.60052	0.01788	0.689713	0.295784	0.0514271	23.7273	1	0	0.4444	1	51	3	0	C35	0.118442
002204	2013	0.0230542	7.00659	-3.64803	0.017671	0.65302	0.330677	0.0614141	23.6606	1	0	0.4444	1	52	3	0	C35	0.146699
002204	2014	0.0214293	7.00659	-3.68914	0.000319	0.651218	0.29497	-0.01783	23.6504	1	0	0.4444	1	53	3	0	C35	0.172507
002204	2015	0.0170381	7.00659	-3.73822	0.00035	0.618717	0.322428	0.00223053	23.564	1	0	0.4444	1	54	3	0	C35	0.171127
002204	2016	0.0194724	7.00659	-3.78257	0.000556	0.600624	0.355428	-0.0103955	23.5203	1	0	0.4444	1	55	3	0	C35	0.199444
002204	2017	0.0288058	7.00659	-3.82933	0.001224	0.569883	0.38567	0.00742614	23.4487	1	0	0.4286	1	50	3	0	C35	0.229365
002204	2018	0.0256054	7.00659	-3.86793	0.000149	0.577517	0.4464	0.00206797	23.4639	1	0	0.5	1	51	3	0	C35	0.207177
002204	2019	0.0306728	7.00659	-3.90031	0.002146	0.6062	0.403581	0.0478216	23.5432	1	0	0.5	1	52	3	0	C35	0.267003
002204	2020	0.0292044	7.00659	-3.93933	0.002893	0.614435	0.359409	0.0486361	23.5529	1	0	0.5714	1	53	3	0	C35	0.239365
002225	2013	0.0259802	7.2424	-3.59324	0.034092	0.493043	0.406601	0.0401104	22.0538	0	0	0.4	1	39	0	0	C30	0.584788
002225	2014	0.0216523	7.2424	-3.63773	0.033705	0.502663	0.345396	0.0299042	22.3124	0	0	0.4	1	40	0	0	C30	0.547464
002225	2015	0.0239941	7.2424	-3.67794	0.017227	0.488975	0.337671	-0.016994	22.3632	0	0	0.3333	1	41	0	0	C30	0.577864
002225	2016	0.0239921	7.2424	-3.71735	-0.037702	0.48117	0.343942	0.0375851	22.2665	0	0	0.3333	1	50	3	0	C30	0.632802
002225	2017	0.0277233	7.2424	-3.7577	0.00522	0.477835	0.402131	0.0245797	22.3078	0	0	0.375	1	51	3	0	C30	0.6207
002225	2018	0.0319682	7.2424	-3.79796	0.043557	0.475741	0.448554	0.0890135	22.3894	0	0	0.375	1	52	3	0	C30	0.558048
002226	2011	0.00927101	6.87806	-3.38713	0.069292	0.222259	0.624585	0.0996236	21.8834	0	0	0.3333	1	41	0	0	C26	0.779163
002226	2012	0.0118936	6.87806	-3.43031	0.098253	0.211433	0.639541	0.094472	21.9634	0	0	0.3333	1	47	1	0	C26	0.610983
002226	2013	0.00923654	6.87806	-3.47476	0.08907	0.266289	0.559854	0.0442309	22.1125	0	0	0.3333	1	43	0	0	C26	0.529955
002226	2014	0.00888782	6.87806	-3.51484	0.057934	0.24729	0.50568	0.0931292	22.1158	0	1	0.375	1	45	0	0	C26	0.407408
002226	2015	0.00767312	6.87806	-3.55725	0.015195	0.221288	0.441777	0.0503588	22.257	0	1	0.3333	1	46	0	0	C26	0.557244
002226	2017	0.00741161	6.87806	-3.63793	0.023441	0.206544	0.59906	0.0582411	22.3578	0	0	0.375	1	56	0	0	C26	0.474344
002226	2018	0.00322215	6.87806	-3.6486	0.02277	0.482312	0.513835	0.0625687	23.2116	0	0	0.3333	1	56	0	0	C26	0.198822
002226	2019	0.00350282	6.87806	-3.68763	0.042638	0.451694	0.543116	0.0585661	23.2252	0	0	0.3333	1	57	0	0	C26	0.299322
002226	2020	0.00502456	6.87806	-3.72545	0.043175	0.439652	0.512695	0.069808	23.2548	1	0	0.3333	1	58	0	0	C26	0.296046
002230	2009	0.0753112	6.57049	-3.38952	0.109927	0.177396	0.175812	0.0913557	20.4061	0	1	0.3636	1	36	4	0	I65	0.750634
002230	2010	0.105723	6.57049	-3.45756	0.116885	0.235367	0.093892	0.10327	20.5783	0	1	0.3636	1	37	4	0	I65	0.675846
002230	2011	0.103645	6.57049	-3.5649	0.092643	0.171477	0.153807	0.0821242	21.0818	0	1	0.3636	1	38	4	0	I65	0.548175
002230	2012	0.108159	6.57049	-3.631	0.098057	0.199985	0.140247	0.0874399	21.3403	0	1	0.4	1	39	4	0	I65	0.216901
002230	2013	0.084711	6.57049	-3.71629	0.064341	0.200224	0.195379	0.0684152	22.1883	0	1	0.3636	1	40	4	0	I65	0.361123
002230	2014	0.100207	6.57049	-3.75794	0.075144	0.245358	0.216945	0.0812541	22.3661	1	1	0.4	1	41	4	0	I65	0.373229
002230	2015	0.0688055	6.57049	-3.78866	0.052034	0.222538	0.174234	0.0614518	22.8503	1	1	0.3636	1	42	4	0	I65	0.323455
002230	2016	0.0680945	6.57049	-3.81801	0.047703	0.306817	0.203068	0.0287407	23.0664	1	1	0.4	1	43	4	0	I65	0.193624
002230	2017	0.0858546	6.57049	-3.84087	0.03592	0.403875	0.102894	0.0271902	23.3141	1	1	0.3636	1	44	4	0	I65	0.046562
002230	2018	0.108159	6.57049	-3.8691	0.040383	0.463375	0.154824	0.0750289	23.4513	0	1	0.3636	1	45	4	0	I65	0.041616
002230	2019	0.106635	6.57049	-3.88089	0.046917	0.416202	0.158503	0.0761893	23.724	0	1	0.3636	1	46	4	0	I65	0.10213
002230	2020	0.0972876	6.57049	-3.89461	0.058052	0.477703	0.135345	0.0914296	23.9356	1	1	0.3636	1	47	4	0	I65	0.140946
002236	2010	0.0540292	6.70803	-3.42718	0.146058	0.339359	0.211249	0.0695124	21.2985	0	1	0.4286	1	44	0	0	C39	0.636687
002236	2011	0.0661232	6.70803	-3.48743	0.165511	0.332387	0.172597	0.0327088	21.5426	0	1	0.4286	1	45	0	0	C39	0.506127
002236	2012	0.070468	6.70803	-3.54967	0.194808	0.36786	0.131891	0.141846	21.9463	0	1	0.4286	1	46	0	0	C39	0.119101
002236	2013	0.0829682	6.70803	-3.59718	0.187497	0.307529	0.142482	0.0591413	22.5196	0	1	0.4286	1	47	0	0	C39	0.362984
002236	2014	0.0976793	6.70803	-3.63051	0.143213	0.347802	0.266653	-0.0021378	22.8015	0	1	0.4286	1	48	0	0	C39	0.618307
002236	2015	0.0830233	6.70803	-3.65176	0.120061	0.429182	0.204281	0.0174525	23.1659	0	1	0.4286	1	49	0	0	C39	0.367813
002236	2016	0.0927256	6.70803	-3.66871	0.117799	0.451675	0.249461	0.0306342	23.4554	0	1	0.4286	1	50	0	0	C39	0.248798
002236	2017	0.0838536	6.70803	-3.67389	0.111411	0.503446	0.19469	0.0428543	23.7835	0	0	0.375	1	46	3	0	C39	0.144671
002236	2018	0.0866725	6.70803	-3.68657	0.098464	0.510324	0.327228	0.0362541	23.9948	0	0	0.375	1	47	3	0	C39	0.088035
002236	2019	0.0945122	6.70803	-3.71007	0.106913	0.459619	0.285354	0.0541391	24.1098	0	0	0.375	1	53	0	0	C39	0.129723
002236	2020	0.0819113	6.70803	-3.71647	0.107535	0.447913	0.331082	0.120277	24.3232	0	1	0.375	1	54	0	0	C39	0.116914
002237	2014	0.0414184	6.82002	-3.81341	0.021223	0.680283	0.246475	0.14026	23.1408	0	0	0.3333	1	49	3	0	C32	0.246093
002237	2015	0.0382901	6.82002	-3.85009	0.013825	0.688583	0.221843	0.0744211	23.1904	0	0	0.375	1	50	3	0	C32	0.201335
002237	2016	0.0381346	6.82002	-3.8812	0.01537	0.711783	0.199026	0.0195547	23.3099	0	0	0.375	1	51	3	0	C32	0.134903
002237	2017	0.0527728	6.82002	-3.92332	0.027596	0.673905	0.235072	0.0537775	23.2828	0	0	0.3333	1	52	3	0	C32	0.180285
002237	2018	0.044613	6.82002	-3.95139	0.026265	0.707569	0.242724	0.0775515	23.426	0	0	0.3333	1	52	3	0	C32	0.116261
002237	2019	0.0441456	6.82002	-3.98408	0.017994	0.711911	0.195803	0.0319822	23.5046	1	0	0.3333	1	53	3	0	C32	0.228116
002237	2020	0.0532041	6.82002	-4.01373	0.020391	0.581756	0.314602	0.0108177	23.6074	1	0	0.3333	1	54	3	0	C32	0.217245
002249	2011	0.0342332	6.60269	-3.3508	0.065936	0.260012	0.448299	0.0363218	21.9772	0	0	0.4444	1	49	2	0	C38	0.70801
002249	2012	0.0344329	6.60269	-3.3923	0.053042	0.288298	0.538656	0.0908735	22.0226	0	0	0.4444	1	50	2	0	C38	0.593916
002249	2013	0.0341265	6.60269	-3.43712	0.049138	0.397387	0.375661	0.102229	22.246	0	0	0.4444	1	51	2	0	C38	0.387819
002249	2014	0.0342642	6.60269	-3.4766	0.053724	0.393118	0.414564	0.0858614	22.563	0	0	0.4444	1	52	2	0	C38	0.330917
002249	2015	0.0315226	6.60269	-3.51217	0.048923	0.49405	0.218812	0.0347533	22.7522	0	0	0.4444	1	53	2	0	C38	0.370117
002249	2016	0.0198728	6.60269	-3.51383	0.037793	0.387147	0.468653	0.0370351	23.3983	0	0	0.4444	1	54	2	0	C38	0.226898
002249	2017	0.0230416	6.60269	-3.53857	0.0263	0.433955	0.459958	0.00810434	23.5605	0	0	0.4444	1	55	2	0	C38	0.181614
002249	2018	0.0281349	6.60269	-3.59353	-0.164586	0.541033	0.439188	0.0513005	23.4017	0	0	0.4444	1	56	2	0	C38	0.154655
002249	2019	0.0297713	6.60269	-3.63825	0.002285	0.472666	0.482134	0.0334135	23.3463	0	0	0.4444	1	57	2	0	C38	0.298022
002249	2020	0.0309202	6.60269	-3.67773	0.005729	0.377534	0.564091	0.0490186	23.3525	0	0	0.4444	1	58	2	0	C38	0.223444
002250	2009	0.0455682	6.57418	-3.39131	0.10174	0.430921	0.249304	0.141879	20.9657	0	0	0.4286	0	46	3	0	C26	0.748516
002250	2010	0.0447451	6.57418	-3.46322	0.119026	0.482223	0.163498	0.109182	21.257	0	0	0.4286	0	47	3	0	C26	0.657245
002250	2011	0.031271	6.57418	-3.54002	0.107654	0.34267	0.300828	0.0732379	21.7393	0	0	0.4286	0	48	3	0	C26	0.520032
002250	2012	0.0282667	6.57418	-3.59371	0.095465	0.445568	0.241275	0.130341	22.0711	0	0	0.4286	0	49	3	0	C26	0.332092
002250	2013	0.0296322	6.57418	-3.63717	0.098595	0.412126	0.273248	0.101052	22.2499	0	0	0.4286	0	50	3	0	C26	0.446989
002250	2014	0.0260802	6.57418	-3.67757	0.096394	0.398435	0.304692	0.109316	22.4806	0	0	0.4286	0	51	3	0	C26	0.512671
002250	2015	0.0268739	6.57418	-3.71648	0.101585	0.340985	0.295845	0.101585	22.571	0	0	0.5	0	53	3	0	C26	0.516306
002250	2016	0.0268459	6.57418	-3.75723	0.044855	0.267792	0.366282	0.0912833	22.5152	0	1	0.4286	0	54	3	0	C26	0.503798
002250	2017	0.0231057	6.57418	-3.78739	0.023983	0.348399	0.481067	0.0680535	22.8811	0	0	0.4286	1	58	4	1	C26	0.351558
002250	2018	0.0225252	6.57418	-3.82753	0.005451	0.336126	0.498092	0.0622793	22.8779	0	0	0.4286	1	59	4	1	C26	0.182723
002250	2019	0.0246043	6.57418	-3.86243	0.020391	0.37875	0.311379	0.109303	22.9862	0	0	0.4286	1	60	4	1	C26	0.312583
002250	2020	0.0252451	6.57418	-3.89804	0.012835	0.416992	0.229845	0.132516	23.0659	0	1	0.4286	0	56	3	0	C26	0.334093
002251	2012	0.00274097	6.66242	-3.47708	0.056398	0.678836	0.190788	0.130535	22.5283	0	1	0.4286	1	45	2	0	F52	0.069264
002251	2013	0.0049409	6.66242	-3.50842	0.049224	0.604818	0.276716	0.0904169	22.8563	0	1	0.4286	1	46	2	0	F52	0.112874
002251	2014	0.00334231	6.66242	-3.54667	0.039207	0.615598	0.253539	0.0737612	22.8977	0	1	0.4286	1	47	2	0	F52	0.198308
002251	2015	0.00443223	6.66242	-3.56719	0.017469	0.592982	0.277635	0.0462673	23.2312	0	1	0.4286	1	48	2	0	F52	0.179444
002251	2016	0.0023975	6.66242	-3.59363	0.009597	0.559716	0.305801	0.0676514	23.4006	0	1	0.4286	1	49	2	0	F52	0.127686
002251	2017	0.00215671	6.66242	-3.62481	0.009468	0.595361	0.264659	0.0702294	23.4971	0	1	0.4286	1	50	2	0	F52	0.099979
002251	2018	0.00128193	6.66242	-3.63628	0.007663	0.628955	0.396086	0.0685716	23.7635	0	1	0.3333	1	51	2	0	F52	0.066756
002251	2019	0.00128974	6.66242	-3.65708	0.00745	0.678641	0.320996	0.0723322	23.9169	0	1	0.3333	1	52	2	0	F52	0.119128
002251	2020	0.00164843	6.66242	-3.69615	0.004869	0.690512	0.313295	0.0549477	23.924	0	1	0.3333	1	53	2	0	F52	0.08672
002269	2016	0.0379704	6.81483	-3.79685	0.005844	0.492186	0.200768	0.0529583	22.5457	0	1	0.4	0	31	3	1	C18	0.341459
002269	2017	0.0242733	6.81483	-3.83574	-0.046073	0.571115	0.235573	-0.0482765	22.6127	0	1	0.4286	0	32	3	1	C18	0.258015
002269	2018	0.0215777	6.81483	-3.87374	0.005599	0.600816	0.283933	0.0862705	22.6986	0	1	0.5	0	33	3	1	C18	0.300685
002269	2019	0.0170769	6.81483	-3.91639	-0.129429	0.680169	0.189842	0.0182834	22.5761	0	1	0.4286	0	34	3	1	C18	0.442175
002269	2020	0.0129386	6.81483	-3.95796	-0.16219	0.777248	0.147299	0.0461985	22.3907	0	1	0.4286	0	35	3	1	C18	0.425928
002288	2018	0.0244963	7.19078	-3.70015	0.012421	0.438472	0.308332	0.0620121	21.7417	0	1	0.4286	1	27	0	0	C39	0.589786
002288	2019	0.0219314	7.19078	-3.74731	0.005524	0.505519	0.277152	0.00522906	21.8877	0	1	0.375	1	28	0	0	C39	0.677762
002288	2020	0.0193273	7.19078	-3.79347	0.00526	0.583538	0.171311	0.0166344	22.0622	0	1	0.3333	1	29	0	0	C39	0.668956
002292	2018	0.045049	6.87199	-3.59552	-0.252991	0.401785	0.456791	0.0109597	22.6234	0	0	0.5	1	49	3	0	C24	0.198527
002292	2019	0.0306437	6.87199	-3.63672	0.016665	0.344321	0.344976	0.0449837	22.5549	0	1	0.4286	1	49	0	0	C24	0.415943
002292	2020	0.0349088	6.87199	-3.67788	-0.081849	0.409856	0.3813	0.0226825	22.4277	0	1	0.4286	1	50	0	0	C24	0.390164
002293	2012	0.0354736	6.85107	-3.32961	0.163301	0.191279	0.290296	0.105309	21.5733	0	0	0.4	1	48	3	0	C17	0.568035
002293	2013	0.0304547	6.85107	-3.37754	0.125557	0.196572	0.29503	0.15637	21.6961	0	0	0.3333	1	49	3	0	C17	0.686686
002293	2014	0.0268953	6.85107	-3.42607	0.127831	0.201463	0.316493	0.163095	21.8594	0	0	0.3333	1	50	3	0	C17	0.299146
002293	2015	0.0241226	6.85107	-3.4706	0.121408	0.237999	0.195299	0.0974229	21.9717	0	0	0.3333	1	51	3	0	C17	0.749693
002293	2016	0.0194654	6.85107	-3.51578	0.080511	0.315575	0.268038	0.120084	22.1603	0	0	0.3333	1	53	3	0	C17	0.607857
002293	2017	0.0232826	6.85107	-3.55713	0.098748	0.312857	0.266957	0.0868168	22.2467	0	0	0.3333	1	53	3	0	C17	0.595659
002293	2018	0.0250643	6.85107	-3.59785	0.108813	0.226416	0.518606	0.0212322	22.3342	0	0	0.3333	1	54	3	0	C17	0.635717
002293	2019	0.0186199	6.85107	-3.63794	0.1041	0.220335	0.491822	0.141779	22.4042	0	0	0.3333	1	37	2	0	C17	0.179768
002293	2020	0.0173947	6.85107	-3.67751	0.101622	0.260811	0.375987	0.145881	22.4871	0	0	0.3333	1	38	2	0	C17	0.187108
002297	2010	0.01216	6.96621	-3.37013	0.032848	0.266098	0.188366	0.0234012	20.5311	1	0	0.3333	1	48	4	0	C35	0.806219
002297	2011	0.0108634	6.96621	-3.43784	0.038698	0.348502	0.280633	0.0470968	20.7139	1	0	0.3333	1	49	4	0	C35	0.696939
002297	2012	0.0174892	6.96621	-3.49862	0.018469	0.430887	0.277274	0.00151686	20.8653	1	1	0.375	1	51	4	0	C30	0.631327
002297	2013	0.0151903	6.96621	-3.59618	-0.016882	0.40163	0.350197	0.0277473	21.3995	1	1	0.4286	1	52	4	0	C30	0.544673
002297	2014	0.0113763	6.96621	-3.62499	0.004805	0.317757	0.264534	0.0077186	21.2754	1	0	0.375	1	56	3	0	C30	0.692972
002297	2015	0.0206306	6.96621	-3.6657	-0.07978	0.402616	0.171952	0.0098422	21.2829	1	0	0.375	1	57	3	0	C30	0.614313
002297	2018	0.0190879	6.96621	-3.80485	0.012636	0.286126	0.482649	0.0359513	21.5079	1	0	0.3333	1	60	3	0	C30	0.707093
002297	2019	0.0297785	6.96621	-3.83283	-0.087997	0.265193	0.394592	-0.0201166	21.3608	1	0	0.3333	1	56	4	0	C30	0.764711
002300	2010	0.0368925	6.75518	-3.7561	0.064285	0.440891	0.35204	-0.0984226	21.3986	0	1	0.3636	1	73	0	1	C38	0.360889
002300	2011	0.041925	6.75518	-3.8151	0.050896	0.553108	0.346133	-0.0191378	21.6561	0	1	0.3636	1	74	0	1	C38	0.532621
002300	2012	0.0155948	6.75518	-3.85602	0.053485	0.544577	0.329691	0.0992671	21.6709	0	1	0.3636	1	75	0	1	C38	0.437316
002300	2013	0.0386581	6.75518	-3.89663	0.056547	0.53878	0.322346	0.140673	21.681	0	1	0.3636	1	76	0	1	C38	0.39127
002300	2014	0.051869	6.75518	-3.94033	0.063016	0.543361	0.267458	0.168314	21.745	0	1	0.3636	1	77	0	1	C38	0.39057
002300	2015	0.0466971	6.75518	-3.98508	0.062158	0.564371	0.185806	0.0692671	21.8379	0	1	0.3636	1	78	0	1	C38	0.606035
002300	2017	0.0403423	6.75518	-4.06779	0.034181	0.569374	0.207832	0.0691643	21.8989	0	1	0.3636	1	80	0	1	C38	0.489558
002300	2019	0.00448495	6.75518	-4.15435	0.052441	0.602092	0.247174	0.146016	22.0957	0	0	0.3636	1	82	0	1	C38	0.521628
002300	2020	0.00500197	6.75518	-4.19475	0.055183	0.570368	0.261731	0.0790195	22.1119	0	0	0.3636	1	57	2	0	C38	0.593794
002304	2012	0.00190596	6.77194	-3.46099	0.194808	0.378192	0.231741	0.23247	23.887	1	1	0.4	1	49	3	0	C15	0.040418
002304	2013	0.0020175	6.77194	-3.47689	0.177265	0.383498	0.347691	0.112693	24.0632	1	0	0.3636	1	46	3	0	C15	0.106124
002304	2014	0.00225132	6.77194	-3.51414	0.156759	0.313955	0.240166	0.0942983	24.0822	1	0	0.4	1	51	3	0	C15	0.066655
002304	2015	0.0026048	6.77194	-3.52916	0.158451	0.322467	0.230246	0.172366	24.2455	1	0	0.3636	1	52	3	0	C15	0.199558
002304	2016	0.000946688	6.77194	-3.54656	0.149596	0.329014	0.248061	0.190832	24.3818	1	0	0.3636	1	53	3	0	C15	0.090567
002304	2017	0.000874	6.77194	-3.56739	0.153007	0.318166	0.182294	0.159118	24.4905	1	0	0.4	1	54	3	0	C15	0.05737
002304	2018	0.00066339	6.77194	-3.58196	0.163735	0.321591	0.240238	0.182729	24.6265	1	0	0.3636	1	55	3	0	C15	0.06625
002304	2019	0.00312257	6.77194	-3.60715	0.138174	0.317341	0.226346	0.12717	24.7021	1	0	0.3636	1	56	3	0	C15	0.009626
002304	2020	0.00500054	6.77194	-3.64562	0.138948	0.28583	0.121577	0.0738642	24.7098	1	0	0.3636	1	57	3	0	C15	0.024519
002319	2016	0.015378	7.32838	-3.8555	0.007735	0.573456	0.097742	0.0795953	20.8417	0	0	0.4286	1	48	2	0	C26	0.513543
002319	2017	0.0153191	7.32838	-3.89151	0.009745	0.550606	0.130499	0.0744743	20.8119	0	0	0.4286	1	49	2	0	C26	0.597422
002319	2018	0.0185223	7.32838	-3.91295	-0.03523	0.548203	0.120797	0.0819655	20.6802	0	0	0.4286	1	58	2	0	C26	0.573826
002319	2019	0.0213496	7.32838	-3.89091	-0.290381	0.785593	0.076517	0.0298893	20.3013	0	1	0.4286	1	35	3	0	C26	0.783688
002328	2010	0.0192479	6.87316	-3.25118	0.065729	0.083702	0.595107	0.0765909	21.5962	0	0	0.3333	1	38	3	0	C33	0.411074
002328	2011	0.0193549	6.87316	-3.29875	0.022359	0.109568	0.818384	0.0568505	21.7169	0	0	0.3333	1	42	3	1	C33	0.756182
002328	2012	0.0116174	6.87316	-3.34421	0.014703	0.150413	0.818384	0.0219581	21.8197	0	0	0.3333	1	43	3	1	C33	0.727774
002328	2013	0.0134799	6.87316	-3.39256	0.024975	0.291029	0.525524	0.0541583	22.0309	0	0	0.3333	1	44	3	1	C33	0.655417
002328	2014	0.0180116	6.87316	-3.43389	0.04044	0.314529	0.577993	0.128395	22.0775	0	1	0.3333	1	45	3	1	C36	0.69463
002328	2015	0.0204564	6.87316	-3.47398	0.039032	0.298121	0.427102	0.0222928	22.0812	0	1	0.3333	1	34	2	1	C36	0.685239
002328	2016	0.022589	6.87316	-3.51491	0.045898	0.326222	0.489888	0.14433	22.1189	0	1	0.3333	1	35	2	1	C36	0.684661
002328	2017	0.0170238	6.87316	-3.55467	0.042925	0.288266	0.682131	0.0995447	22.1085	0	0	0.3333	1	37	2	1	C36	0.677685
002328	2018	0.0155722	6.87316	-3.59435	0.045872	0.252478	0.812932	0.0829196	22.0956	0	0	0.3333	1	56	2	0	C36	0.520215
002328	2019	0.0146426	6.87316	-3.63467	0.043506	0.250121	0.745088	0.0841323	22.1085	0	0	0.3333	1	63	1	0	C36	0.462614
002328	2020	0.0118079	6.87316	-3.67747	0.042089	0.350006	0.575648	0.0467599	22.2787	0	0	0.3333	1	64	1	0	C36	0.429181
002335	2011	0.0426721	6.64249	-3.54568	0.089214	0.262318	0.524956	0.00441973	20.9204	0	1	0.4286	1	52	1	0	C38	0.802224
002335	2012	0.0448641	6.64249	-3.59906	0.069614	0.283879	0.587386	0.115734	21.0307	0	1	0.4286	1	53	1	0	C38	0.795646
002335	2013	0.0384506	6.64249	-3.65308	0.073863	0.322128	0.331507	0.0344981	21.157	0	1	0.4286	1	54	1	0	C38	0.744543
002335	2014	0.0395031	6.64249	-3.72197	0.063472	0.416154	0.245479	0.0249409	21.4704	0	1	0.4286	1	55	1	0	C38	0.69413
002335	2015	0.0371257	6.64249	-3.7869	0.04663	0.521923	0.141091	0.0628775	21.8781	0	1	0.4286	1	56	1	0	C38	0.506551
002335	2016	0.0278107	6.64249	-3.83787	0.03278	0.358589	0.299197	0.0571591	22.3396	0	1	0.4286	1	57	1	0	C38	0.491729
002335	2017	0.0339828	6.64249	-3.87681	0.070954	0.410118	0.36161	0.0269967	22.5489	0	1	0.4286	1	58	1	0	C38	0.403714
002335	2018	0.0382504	6.64249	-3.91254	0.012108	0.531629	0.436078	0.0436532	22.7403	0	1	0.4286	1	59	1	0	C38	0.431581
002335	2019	0.0349424	6.64249	-3.95121	0.027619	0.560623	0.398194	0.0980877	22.7815	0	1	0.4286	1	60	1	0	C38	0.343916
002335	2020	0.0314205	6.64249	-3.98895	0.0469	0.580896	0.246387	0.0687089	22.843	0	0	0.4286	1	51	2	0	C38	0.349862
002341	2011	0.0109116	7.18838	-3.24064	0.058711	0.506075	0.330807	-0.0871908	21.0443	0	1	0.4444	1	43	3	0	C26	0.635
002341	2012	0.022565	7.18838	-3.31246	0.05041	0.585608	0.277524	-0.0417212	21.3567	0	1	0.4444	1	45	3	0	C26	0.534318
002341	2013	0.0149473	7.18838	-3.3846	0.036624	0.493215	0.327651	-0.0101225	21.8279	0	0	0.4286	1	44	3	0	C26	0.507137
002341	2014	0.0160956	7.18838	-3.42943	0.026766	0.518483	0.255276	0.0482925	21.9399	0	0	0.4286	1	45	3	0	C26	0.552695
002341	2015	0.0138624	7.18838	-3.47203	-0.033091	0.585879	0.218111	0.0356828	22.014	0	0	0.4286	1	47	3	0	C26	0.441809
002341	2016	0.00904183	7.18838	-3.51679	-0.004605	0.479387	0.309332	0.0171645	22.5502	0	0	0.4286	1	55	3	0	C26	0.400122
002341	2017	0.0110737	7.18838	-3.55651	0.011298	0.499454	0.248821	-0.0015148	22.5691	0	0	0.4286	1	56	3	0	C26	0.330442
002341	2019	0.0193198	7.18838	-3.62269	-0.000114	0.487828	0.453437	-0.0767161	22.9812	0	1	0.3333	1	51	3	0	C26	0.321554
002341	2020	0.0163508	7.18838	-3.67157	-0.168171	0.533094	0.446544	0.0451914	22.7708	0	1	0.3333	1	37	2	0	C26	0.26176
002342	2011	0.0207865	6.90363	-3.43236	0.045757	0.389505	0.515981	0.0354698	22.0243	0	0	0.3636	1	46	3	1	C41	0.555473
002342	2012	0.0186735	6.90363	-3.47538	0.029251	0.438836	0.457473	0.008749	22.1405	0	0	0.3333	1	42	3	0	C33	0.561167
002342	2013	0.015491	6.90363	-3.51638	0.016132	0.45557	0.444728	0.021894	22.1937	0	0	0.3333	1	42	3	0	C33	0.466775
002342	2014	0.0172881	6.90363	-3.55493	0.007979	0.410612	0.345867	0.073495	22.1198	0	0	0.4286	1	44	3	0	C33	0.574315
002342	2015	0.0148866	6.90363	-3.59392	0.006994	0.379184	0.298131	0.032128	22.0788	0	0	0.4286	1	45	3	0	C33	0.573612
002342	2016	0.0172763	6.90363	-3.63509	0.005069	0.405616	0.307428	0.0205652	22.1271	0	0	0.4286	1	46	3	0	C33	0.57783
002342	2017	0.0172947	6.90363	-3.67529	-0.004177	0.416538	0.333571	0.025125	22.1363	0	0	0.4286	1	47	3	0	C33	0.549589
002342	2018	0.0194102	6.90363	-3.71466	0.004459	0.395573	0.514339	0.017704	22.1085	0	0	0.4286	1	48	3	0	C33	0.525802
002342	2019	0.0222641	6.90363	-3.75476	0.004544	0.394053	0.534535	0.0515917	22.1124	0	0	0.4286	1	49	3	0	C33	0.622588
002342	2020	0.0221086	6.90363	-3.79499	0.008184	0.392759	0.44775	0.0264843	22.1223	0	0	0.4286	1	52	3	0	C33	0.615073
002353	2020	0.0161574	6.76942	-3.60834	0.091549	0.395338	0.346808	0.0167267	23.6577	0	0	0.3333	1	39	0	0	C35	0.27766
002368	2011	0.0425308	7.27598	-3.47637	0.056747	0.466318	0.329746	-0.0539841	21.4019	1	0	0.3333	1	45	3	0	I65	0.562787
002368	2012	0.0347389	7.27598	-3.53912	0.048626	0.575588	0.294637	0.0701589	21.7234	1	0	0.3333	1	46	3	0	I65	0.453057
002368	2013	0.0321761	7.27598	-3.5938	0.046605	0.513135	0.19413	0.100817	22.0743	1	0	0.3333	1	47	3	0	I65	0.255874
002368	2014	0.0412743	7.27598	-3.63555	0.047654	0.513074	0.157472	-0.00406511	22.1485	1	0	0.3333	1	48	3	0	I65	0.295444
002368	2015	0.0338327	7.27598	-3.67755	0.034647	0.625073	0.077214	0.0426779	22.4822	1	0	0.3333	1	49	3	0	I65	0.169108
002368	2016	0.0307612	7.27598	-3.71219	0.038761	0.680128	0.139937	0.0145403	22.7516	1	0	0.3333	1	50	3	0	I65	0.192108
002368	2017	0.0334207	7.27598	-3.74756	0.033231	0.673665	0.175055	0.037271	22.8771	1	0	0.3333	1	51	3	0	I65	0.216682
002368	2018	0.0415081	7.27598	-3.78385	0.033697	0.674983	0.192704	0.0728119	22.9582	1	0	0.3333	1	52	3	0	I65	0.199606
002368	2020	0.0442618	7.27598	-3.83981	0.02756	0.720895	0.152304	0.0801987	23.3271	1	0	0.4286	1	47	3	0	I65	0.294339
002374	2011	0.0103237	6.65229	-3.17034	0.020934	0.348989	0.552299	0.0220686	20.5324	0	0	0.3333	1	51	1	0	C33	0.799002
002374	2012	0.00915385	6.65229	-3.26312	0.036636	0.306488	0.57014	0.0404249	20.9002	0	0	0.3333	1	52	1	0	C33	0.778412
002374	2013	0.0108593	6.65229	-3.31065	0.031748	0.341898	0.526449	0.0691611	20.9604	0	0	0.3333	1	53	1	0	C33	0.752217
002374	2014	0.0050093	6.65229	-3.42246	0.012134	0.345013	0.505105	0.0338922	21.785	0	0	0.3333	1	46	1	0	C33	0.715304
002374	2015	0.0102619	6.65229	-3.47334	0.0325	0.470239	0.321534	-0.0750183	22.0576	0	0	0.3333	1	47	1	0	C33	0.554583
002374	2016	0.00985607	6.65229	-3.51796	0.02977	0.404183	0.421674	-0.0991787	22.3873	0	0	0.3333	1	48	1	0	C33	0.514223
002374	2017	0.00808445	6.65229	-3.55641	0.014518	0.496163	0.417467	-0.0823261	22.5752	0	0	0.3333	1	49	1	0	E48	0.408891
002374	2018	0.00562856	6.65229	-3.59777	-0.139842	0.55252	0.437994	-0.0683964	22.4523	0	0	0.3333	1	50	1	0	E48	0.376698
002374	2020	0.00233155	6.65229	-3.67774	-0.032016	0.497935	0.523569	0.00599503	22.4567	0	0	0.3333	1	54	3	0	E48	0.507717
002385	2011	0.00788232	6.60807	-3.31747	0.111443	0.24206	0.402099	0.140481	22.2786	0	1	0.3333	1	47	4	0	C13	0.537704
002385	2012	0.0601763	6.60807	-3.35769	0.123864	0.24969	0.368617	0.121736	22.4651	0	1	0.3333	1	47	4	0	C13	0.419058
002385	2013	0.0600712	6.60807	-3.38952	0.095403	0.355142	0.262263	0.0636096	22.8282	0	1	0.4286	1	49	4	0	C13	0.301834
002385	2014	0.0467748	6.60807	-3.41724	0.076882	0.403204	0.31577	0.0803196	23.0794	0	1	0.4286	1	50	4	0	C13	0.336808
002385	2015	0.0364203	6.60807	-3.43782	0.051138	0.331446	0.339497	0.0938301	23.3515	0	1	0.4	1	51	4	0	C13	0.286828
002385	2016	0.034376	6.60807	-3.46936	0.061332	0.342768	0.379696	0.0421019	23.4484	0	1	0.4	1	52	4	0	C13	0.221641
002385	2017	0.0273074	6.60807	-3.48575	0.068447	0.388962	0.440679	0.037129	23.6812	0	1	0.4	1	53	4	0	C13	0.162297
002385	2018	0.0273209	6.60807	-3.53252	0.026856	0.407907	0.539121	0.0589901	23.6189	0	0	0.4	1	62	2	0	C13	0.078266
002385	2019	0.0234124	6.60807	-3.5678	0.032842	0.393614	0.455602	0.0945347	23.6626	0	0	0.4	1	46	2	0	C13	0.068008
002385	2020	0.0237148	6.60807	-3.5789	0.107034	0.457741	0.302507	0.0772172	23.9031	0	0	0.4286	1	47	2	0	C13	0.138433
002386	2012	0.00100837	6.89211	-3.84124	0.005425	0.671714	0.354515	0.040293	23.3093	1	1	0.3636	1	48	3	0	C26	0.127199
002386	2013	0.00105808	6.89211	-3.87681	0.003861	0.688486	0.332709	0.0365566	23.3636	1	0	0.3636	1	27	2	0	C26	0.072851
002386	2014	0.000914424	6.89211	-3.91032	0.002577	0.709729	0.288021	0.00597289	23.4378	1	0	0.3636	1	28	2	0	C26	0.131113
002386	2015	0.00773047	6.89211	-3.96009	-0.00068	0.675561	0.302939	0.0046415	23.3237	1	0	0.3636	1	29	2	0	C26	0.141888
002386	2016	0.00910635	6.89211	-3.99554	0.002165	0.690656	0.27696	0.0341931	23.3785	1	0	0.3636	1	30	2	0	C26	0.109037
002386	2017	0.0102662	6.89211	-4.0405	0.004726	0.677385	0.293987	0.0436014	23.3186	1	0	0.3636	1	31	2	0	C26	0.143333
002386	2018	0.0125884	6.89211	-4.07703	0.008848	0.633695	0.388878	0.0492654	23.3609	1	0	0.3636	1	32	2	0	C26	0.115673
002386	2019	0.0132441	6.89211	-4.11827	0.001696	0.631896	0.38202	0.0447935	23.346	1	0	0.3636	1	33	2	0	C26	0.19657
002386	2020	0.0124337	6.89211	-4.1524	0.007254	0.644146	0.371837	0.053465	23.4146	1	0	0.3636	1	52	3	0	C26	0.156448
002392	2011	0.0201432	6.67446	-3.29009	0.050872	0.19274	0.596743	-0.015014	21.5802	0	1	0.3333	1	57	0	0	C30	0.755325
002392	2012	0.0244068	6.67446	-3.33447	0.044114	0.210881	0.631052	0.0184735	21.6462	0	0	0.3333	1	44	3	0	C30	0.769897
002392	2013	0.0190253	6.67446	-3.39176	0.047971	0.234671	0.67449	0.0455113	22.0055	0	0	0.3333	1	45	3	0	C30	0.791804
002392	2014	0.0224526	6.67446	-3.43492	0.050352	0.27365	0.470937	-0.00372773	22.1194	0	0	0.3636	1	52	2	0	C30	0.720308
002392	2015	0.0233895	6.67446	-3.47742	-0.009744	0.393112	0.370097	-0.0284811	22.2729	0	0	0.3636	1	53	2	0	C30	0.600017
002392	2016	0.0167905	6.67446	-3.51774	0.030322	0.386058	0.429279	0.00854803	22.314	0	0	0.3636	1	54	2	0	C30	0.725797
002392	2017	0.0166234	6.67446	-3.55796	0.031201	0.406529	0.446078	0.015317	22.3931	0	0	0.3636	1	55	2	0	C30	0.661264
002392	2018	0.0195989	6.67446	-3.59795	0.064459	0.334142	0.637582	-0.00778135	22.3676	0	0	0.3333	1	50	3	0	C30	0.51248
002392	2019	0.0295786	6.67446	-3.63781	0.074649	0.31781	0.622313	0.0744102	22.4443	0	0	0.3333	1	51	3	0	C30	0.523246
002392	2020	0.0309328	6.67446	-3.67682	0.073401	0.334051	0.585663	0.0101184	22.5478	0	0	0.3333	1	37	3	0	C30	0.595474
002398	2011	0.0217168	6.90655	-3.36935	0.094921	0.15411	0.695969	0.0181876	21.1221	0	1	0.375	1	49	3	0	L72	0.826114
002410	2017	0.108159	6.73815	-3.55771	0.101093	0.349992	0.163529	0.121865	22.3099	0	0	0.3333	1	42	2	0	I65	0.305426
002411	2015	0.0069876	6.68227	-3.4665	0.064347	0.407483	0.392231	0.0776104	22.9016	0	0	0.3333	1	51	3	0	C26	0.373686
002411	2016	0.00706752	6.68227	-3.45272	0.053265	0.531434	0.348537	0.0837588	23.6171	0	0	0.3333	1	52	3	0	C27	0.194947
002411	2017	0.00708116	6.68227	-3.48199	0.04525	0.532355	0.358477	0.00178936	23.7144	0	0	0.3333	1	53	3	0	C27	0.173693
002411	2018	0.0055698	6.68227	-3.51798	0.020665	0.535012	0.384659	0.0195632	23.7491	0	0	0.375	1	54	3	0	C27	0.060039
002411	2019	0.00367603	6.68227	-3.54597	0.016641	0.547005	0.290707	0.0072336	23.8479	0	0	0.375	1	55	3	0	C27	0.150656
002411	2020	0.00578494	6.68227	-3.60484	-0.054308	0.537302	0.488222	-0.0188027	23.6893	0	1	0.375	0	49	2	1	C27	0.151391
002416	2012	0.00197917	6.53434	-3.35278	-0.034026	0.467245	0.518334	0.0116784	22.7323	0	0	0.4286	1	50	3	1	F51	0.456144
002416	2014	0.00362874	6.53434	-3.42602	0.005288	0.515437	0.284151	0.00101911	22.9123	0	0	0.4444	0	52	4	1	F51	0.410131
002416	2015	0.00290274	6.53434	-3.45778	0.013234	0.571718	0.193781	0.0279821	23.0703	0	0	0.4444	0	53	4	1	F51	0.236934
002416	2016	0.000325833	6.53434	-3.50089	0.020009	0.45372	0.282768	0.140451	23.0153	0	0	0.4286	0	53	4	1	F51	0.320296
002416	2017	0.00123658	6.53434	-3.52599	0.031931	0.555532	0.336678	-0.115147	23.2475	0	0	0.4286	0	54	4	1	F51	0.2823
002416	2018	0.00120202	6.53434	-3.57894	-0.006821	0.501418	0.41507	0.0480373	23.0503	0	0	0.4286	0	55	4	1	F51	0.300591
002416	2019	0.00133603	6.53434	-3.61907	0.031365	0.512103	0.341497	0.165442	23.048	0	0	0.4286	0	56	4	1	F51	0.255356
002416	2020	0.00108877	6.53434	-3.6529	0.070591	0.500326	0.380366	0.143971	23.1487	0	0	0.4286	0	57	4	1	F51	0.17662
002438	2011	0.019155	6.67278	-3.45192	0.046411	0.284459	0.516042	0.0309063	20.8149	0	0	0.3333	0	49	2	0	C34	0.813258
002438	2012	0.020513	6.67278	-3.4997	0.05593	0.278262	0.509069	-0.0361467	20.8736	0	0	0.4286	0	50	2	0	C34	0.857077
002438	2013	0.0229443	6.67278	-3.54841	0.052937	0.281529	0.393007	0.0240189	20.9422	0	0	0.4286	0	51	2	0	C34	0.851271
002438	2014	0.0161414	6.67278	-3.59028	0.042585	0.257958	0.286491	0.0350399	20.9573	0	0	0.4286	0	52	2	0	C34	0.841971
002438	2015	0.0143256	6.67278	-3.66591	0.009452	0.354601	0.23552	-0.0220761	21.285	0	0	0.4286	0	53	2	0	C34	0.809179
002438	2016	0.0154984	6.67278	-3.71536	0.026488	0.394345	0.293577	0.00569858	21.3899	0	0	0.4286	0	54	2	0	C34	0.842663
002438	2017	0.015187	6.67278	-3.78272	0.021473	0.407882	0.442974	0.0524032	21.79	0	0	0.4286	0	55	2	0	C34	0.7336
002438	2018	0.0150703	6.67278	-3.82849	0.031351	0.452949	0.445704	0.0437419	21.9161	0	0	0.4286	0	56	2	0	C34	0.661137
002438	2019	0.0188792	6.67278	-3.86923	0.051223	0.413351	0.395767	0.0339685	21.9348	0	0	0.4286	1	55	1	0	C34	0.660902
002438	2020	0.0180613	6.67278	-3.91163	0.060171	0.397821	0.283372	0.0418897	22.0015	0	0	0.4286	1	56	1	0	C34	0.694722
002450	2012	0.00411367	6.8654	-3.59758	0.073131	0.469912	0.245849	0.0471094	22.4796	0	0	0.4286	0	52	3	0	C29	0.206983
002450	2013	0.0079314	6.8654	-3.63063	0.082834	0.523021	0.140553	0.0283223	22.798	0	0	0.4286	0	52	3	0	C29	0.10648
002450	2014	0.0234561	6.8654	-3.65538	0.091961	0.556232	0.143921	0.0395058	23.1099	0	0	0.4286	0	53	3	0	C29	0.223035
002450	2015	0.033153	6.8654	-3.6875	-0.121472	0.724385	0.076517	-0.115147	23.227	0	0	0.4286	0	54	3	0	C29	0.017359
002450	2016	0.0321427	6.8654	-3.70078	-0.104982	0.638248	0.090405	-0.115147	23.5385	0	0	0.4286	0	55	3	0	C29	0.01062
002450	2017	0.0340394	6.8654	-3.72259	-0.124111	0.811386	0.076517	-0.0233625	23.7092	0	0	0.4286	0	56	3	0	C29	0.000459
002450	2018	0.0372574	6.8654	-3.78207	-0.142871	0.811386	0.076517	-0.115147	23.5254	0	0	0.4286	0	57	3	0	C29	0.000428
002458	2020	0.018988	6.66879	-3.67733	0.02071	0.310948	0.321297	0.0124594	22.2641	0	1	0.4286	1	60	3	0	A03	0.357542
002460	2011	0.023316	6.84964	-3.17104	0.063964	0.108775	0.360116	0.0414559	20.5369	0	1	0.3333	1	44	4	0	C32	0.887623
002460	2012	0.0212331	6.84964	-3.24577	0.064889	0.226444	0.376152	-0.0111426	20.7701	0	1	0.3333	1	45	4	0	C32	0.78925
002460	2013	0.0167523	6.84964	-3.34813	0.038723	0.253436	0.400294	0.0353899	21.3088	0	1	0.3333	1	46	4	0	C32	0.711667
002460	2014	0.0193883	6.84964	-3.39565	0.043183	0.28994	0.293255	0.00568315	21.3934	0	1	0.3333	1	43	4	0	C32	0.678349
002460	2015	0.0244181	6.84964	-3.45474	0.049375	0.254937	0.109124	0.144791	21.6505	0	1	0.3333	1	44	4	0	C32	0.606918
002460	2016	0.0246122	6.84964	-3.51342	0.122197	0.346108	0.156726	0.172885	22.0606	0	1	0.375	1	45	4	0	C32	0.491023
002460	2017	0.00029189	6.84964	-3.55047	0.183593	0.494547	0.09525	0.0629903	22.8026	0	1	0.3333	1	46	4	0	C32	0.147931
002460	2018	0.0201303	6.84964	-3.55979	0.090519	0.410004	0.302843	0.0506801	23.3275	0	1	0.4	1	47	4	0	C32	0.149386
002460	2019	0.0196478	6.84964	-3.59563	0.024864	0.40827	0.230531	0.0470896	23.3774	0	1	0.3333	1	48	4	0	C32	0.149747
002460	2020	0.0131339	6.84964	-3.59003	0.0483	0.390637	0.142389	0.0338944	23.8152	0	1	0.4	1	48	4	0	C32	0.181795
002462	2020	0.00166735	6.74892	-3.79611	0.041808	0.62331	0.406461	0.0788801	23.3718	1	1	0.3333	1	54	4	0	F51	0.318623
002467	2011	0.0237138	7.18415	-3.38262	0.059931	0.098376	0.508298	0.0834864	20.8963	0	0	0.4286	1	46	3	0	I63	0.835954
002467	2012	0.0255904	7.18415	-3.45503	0.169942	0.178007	0.575761	0.0464552	21.1755	0	0	0.5	1	47	3	0	I64	0.740282
002467	2013	0.0522802	7.18415	-3.49687	0.086373	0.171739	0.304894	0.110252	21.1933	0	0	0.4286	1	48	3	0	I64	0.624775
002467	2014	0.0541226	7.18415	-3.54208	0.087724	0.158591	0.25107	0.11917	21.2454	0	0	0.4286	1	49	3	0	I64	0.437991
002467	2015	0.0387372	7.18415	-3.61712	0.022428	0.161068	0.163641	0.0492939	21.6891	0	0	0.4286	1	50	3	0	I64	0.613941
002467	2016	0.0631747	7.18415	-3.65872	-0.140292	0.299885	0.234127	0.0372223	21.7163	0	0	0.4286	1	52	3	0	I64	0.401496
002467	2017	0.067512	7.18415	-3.69067	0.009077	0.199602	0.327413	0.0594931	21.5886	0	0	0.4286	1	53	3	0	I64	0.598979
002467	2018	0.0539827	7.18415	-3.73504	0.029277	0.220015	0.473253	0.0502043	21.6552	0	0	0.4286	1	54	3	0	I64	0.571158
002467	2019	0.0462983	7.18415	-3.77891	0.067454	0.206658	0.302658	0.0539913	21.7197	0	0	0.4286	1	55	3	0	I64	0.482239
002467	2020	0.0379656	7.18415	-3.82344	0.119478	0.165752	0.316077	0.0749642	21.8041	0	0	0.4286	1	48	3	0	I64	0.355811
002474	2011	0.0235164	7.29962	-3.23428	0.091432	0.06175	0.504876	0.0641755	20.9903	0	1	0.3333	1	45	3	0	I65	0.828702
002474	2013	0.04377	7.29962	-3.33562	0.039671	0.145401	0.49297	0.0361459	21.1812	0	1	0.3333	1	47	3	0	I65	0.894989
002474	2014	0.039338	7.29962	-3.38212	0.013028	0.195577	0.271463	-0.0255944	21.2457	0	1	0.3333	1	48	3	0	I65	0.751988
002474	2015	0.0488912	7.29962	-3.43351	0.008104	0.275122	0.120611	0.00944266	21.3685	0	1	0.375	1	49	3	0	I65	0.683981
002474	2016	0.0430311	7.29962	-3.48286	0.011698	0.338254	0.196836	0.0267774	21.4818	0	1	0.3333	1	50	3	0	I65	0.748689
002474	2017	0.0428304	7.29962	-3.53633	0.01211	0.446749	0.262668	0.0331536	21.6761	0	1	0.3333	1	51	3	0	I65	0.71277
002474	2018	0.0412444	7.29962	-3.57474	0.012323	0.420882	0.337984	0.0104437	21.6505	0	1	0.3333	1	52	3	0	I65	0.709752
002474	2019	0.035969	7.29962	-3.61994	0.019466	0.438822	0.276298	0.0392376	21.738	0	1	0.3333	1	53	3	0	I65	0.702911
002474	2020	0.0373551	7.29962	-3.66238	0.016724	0.449009	0.343265	0.0250192	21.7834	0	1	0.3333	1	54	3	0	I65	0.697146
002477	2012	0.00799092	6.67687	-3.27679	0.067655	0.508018	0.281846	-0.0203412	22.2203	0	0	0.3636	1	47	3	0	A03	0.303486
002477	2013	0.00781578	6.67687	-3.31667	0.012121	0.644137	0.226153	0.0374468	22.5586	0	0	0.3636	1	48	3	0	A03	0.151726
002477	2014	0.00522336	6.67687	-3.35362	-0.025433	0.602253	0.289455	-0.0208251	22.7031	0	0	0.3636	1	49	3	0	A03	0.283835
002477	2015	0.00341817	6.67687	-3.37931	0.022601	0.53722	0.280203	-0.0268305	23.0438	0	0	0.3636	1	50	3	0	A03	0.293455
002477	2016	0.00403693	6.67687	-3.37876	0.048941	0.602897	0.300945	0.1057	23.5586	0	0	0.3636	1	51	3	0	A03	0.169937
002477	2017	0.00391822	6.67687	-3.38537	0.004728	0.718109	0.233443	0.00333571	23.8526	0	0	0.3636	1	52	3	0	A03	0.107155
002477	2018	0.00331924	6.67687	-3.43539	-0.196994	0.811386	0.113841	-0.0395642	23.771	0	0	0.3333	1	53	3	0	A03	0.024355
002483	2011	0.0249411	6.8738	-3.45588	0.077492	0.212963	0.680609	0.00227202	21.6688	0	1	0.3333	1	45	2	0	C43	0.726725
002483	2012	0.0221649	6.8738	-3.50511	0.02738	0.239506	0.73292	0.0205838	21.8387	0	1	0.3333	1	46	2	0	C34	0.700478
002483	2013	0.0271054	6.8738	-3.54626	0.028529	0.243589	0.56641	0.0377073	21.8637	0	1	0.3333	1	47	2	0	C34	0.662316
002483	2014	0.0358638	6.8738	-3.59171	0.040765	0.313718	0.473274	-0.0745948	22.0039	0	1	0.375	1	48	2	0	C34	0.68365
002483	2016	0.0387838	6.8738	-3.67732	0.030164	0.392913	0.436926	0.050688	22.2629	0	1	0.3333	1	50	2	0	C34	0.613605
002483	2017	0.0306398	6.8738	-3.71641	0.030054	0.340175	0.571337	0.00719881	22.1952	0	1	0.4286	1	51	2	0	C34	0.634283
002483	2018	0.0340841	6.8738	-3.75702	0.019944	0.348598	0.732904	0.00766509	22.2374	0	1	0.4286	1	52	2	0	C34	0.534422
002483	2019	0.0352243	6.8738	-3.79795	0.022241	0.435757	0.582182	0.0636406	22.3995	0	1	0.5	1	53	2	0	C34	0.517455
002483	2020	0.0207113	6.8738	-3.83263	0.030932	0.461823	0.479324	0.0405586	22.7372	0	1	0.5	1	54	2	0	C34	0.385524
002484	2012	0.0189275	6.81527	-3.49982	0.0611	0.117473	0.780084	0.0782222	21.2224	0	0	0.3333	1	56	4	0	C39	0.848005
002484	2013	0.0188154	6.81527	-3.54914	0.076379	0.145032	0.347524	0.0776744	21.3198	0	0	0.3333	1	57	4	0	C39	0.777719
002484	2014	0.0262057	6.81527	-3.59566	0.08319	0.138897	0.342387	0.0860829	21.3935	0	0	0.3333	1	52	4	0	C39	0.78727
002484	2015	0.0338833	6.81527	-3.63967	0.066738	0.135082	0.212613	0.0601347	21.4417	0	0	0.3333	1	53	4	0	C39	0.803614
002484	2016	0.0197336	6.81527	-3.71053	0.0457	0.114889	0.337456	0.0505367	21.9697	0	0	0.3333	1	54	4	0	C39	0.758332
002484	2017	0.0205794	6.81527	-3.75371	0.053008	0.160756	0.40838	0.0621853	22.0708	0	0	0.4	1	53	4	0	C39	0.687973
002484	2018	0.0249757	6.81527	-3.79502	0.063558	0.152603	0.620505	0.0477151	22.1237	0	0	0.3333	1	54	4	0	C39	0.532863
002484	2019	0.0277499	6.81527	-3.83689	0.059143	0.200866	0.504262	0.022638	22.2276	0	0	0.3333	1	56	4	0	C39	0.481701
002484	2020	0.0299044	6.81527	-3.87794	0.074175	0.236049	0.413238	0.0554059	22.365	0	0	0.3333	1	57	4	0	C39	0.524405
002486	2020	0.0311449	7.20076	-3.8292	0.014646	0.244151	0.315456	0.208996	20.9486	0	0	0.3333	1	52	0	0	C18	0.864758
002495	2011	0.00783827	7.10992	-3.41149	0.053386	0.052405	0.818384	0.0378335	20.8117	0	0	0.3333	1	39	3	0	C14	0.904419
002495	2012	0.00801	7.10992	-3.45232	0.043812	0.052405	0.818384	0.0480147	20.8179	0	0	0.3333	1	40	3	0	C14	0.86132
002495	2013	0.00907944	7.10992	-3.49378	0.03157	0.052405	0.714466	0.089948	20.8288	0	0	0.3333	1	41	3	0	C14	0.889663
002495	2014	0.0113607	7.10992	-3.53358	0.032798	0.052405	0.351212	0.058469	20.8273	0	0	0.3333	1	42	3	0	C14	0.809729
002505	2015	0.000286472	6.723	-3.86899	0.000592	0.30276	0.426765	0.00752993	22.842	0	0	0.3333	1	57	3	1	A03	0.454412
002511	2020	0.0254463	6.84179	-3.99269	0.121133	0.325776	0.172771	0.110745	22.7353	0	0	0.3333	1	32	3	0	C22	0.452173
002512	2012	0.0119464	7.00197	-3.84145	0.047991	0.201798	0.593493	0.0452422	21.0513	0	1	0.4286	1	34	3	0	C39	0.815877
002512	2013	0.0118574	7.00197	-3.92231	0.050716	0.188397	0.5277	-0.0586642	21.4747	0	1	0.4286	1	35	3	0	C39	0.761256
002512	2015	0.0143309	7.00197	-4.03787	0.029804	0.433609	0.211033	-0.0416307	22.3388	0	0	0.4286	1	46	3	0	C39	0.404417
002512	2016	0.0232984	7.00197	-4.07637	0.026495	0.531042	0.23603	0.0280231	22.5777	0	0	0.4286	1	47	3	0	C39	0.307454
002512	2017	0.023475	7.00197	-4.11092	0.021912	0.602472	0.180718	0.00429651	22.79	0	0	0.375	1	48	3	0	C39	0.182323
002512	2018	0.0343411	7.00197	-4.15757	-0.290381	0.784822	0.14128	0.0110161	22.4808	0	1	0.375	1	49	3	0	C39	0.130587
002512	2019	0.029732	7.00197	-4.1979	0.010614	0.757125	0.133571	0.0582362	22.4225	0	1	0.375	1	50	3	0	C39	0.441282
002512	2020	0.0568039	7.00197	-4.22391	0.004759	0.689681	0.204325	-0.0454535	22.1989	0	1	0.375	1	51	3	0	C39	0.538617
002516	2011	0.0146714	6.72273	-3.55034	0.067292	0.140293	0.741331	0.0219042	21.3329	0	1	0.3333	1	59	1	0	C17	0.830305
002516	2012	0.015864	6.72273	-3.5951	0.069053	0.143157	0.789635	0.101707	21.3869	0	1	0.3333	1	60	1	0	C17	0.828887
002516	2013	0.00969961	6.72273	-3.6617	0.052272	0.371557	0.536048	0.0393644	21.7703	0	1	0.3333	1	61	1	0	C17	0.581148
002516	2014	0.00874211	6.72273	-3.71024	0.049572	0.447457	0.414269	0.0392221	21.9617	0	1	0.3333	1	62	1	0	C17	0.630413
002516	2015	0.00504218	6.72273	-3.75594	0.038582	0.665797	0.228669	0.0239939	22.6021	0	1	0.3333	1	63	1	0	C17	0.31451
002516	2016	0.0041248	6.72273	-3.79455	0.042925	0.471674	0.400321	0.0553313	22.6667	0	1	0.3333	1	64	1	0	C17	0.440615
002516	2017	0.00495124	6.72273	-3.83776	0.076627	0.165389	0.568352	0.159494	22.3174	0	0	0.3333	1	65	1	0	C17	0.64613
002516	2018	0.00587384	6.72273	-3.87633	0.052234	0.118335	0.818384	0.0526512	22.1908	0	0	0.3333	1	50	3	0	C17	0.78328
002516	2019	0.00823589	6.72273	-3.91545	0.04023	0.128115	0.818384	0.0509847	22.1436	0	0	0.3333	1	51	3	0	C17	0.179782
002516	2020	0.00736913	6.72273	-3.95445	0.052705	0.129022	0.68425	0.0648275	22.0998	0	0	0.3333	1	41	3	0	C17	0.551746
002539	2012	0.000784178	6.7736	-3.83787	0.028366	0.52942	0.451682	-0.0014027	22.3407	0	0	0.3333	1	38	3	0	C26	0.424262
002539	2013	0.000693656	6.7736	-3.87783	0.02532	0.569188	0.419535	0.0521789	22.4403	0	0	0.3333	1	38	3	0	C26	0.290046
002539	2014	0.00145256	6.7736	-3.91555	0.028015	0.62507	0.312274	0.0376307	22.6217	0	0	0.3333	1	39	3	0	C26	0.333774
002539	2015	0.00141449	6.7736	-3.94632	0.027789	0.651579	0.220503	0.0267224	22.9055	0	0	0.3333	1	40	3	0	C26	0.237093
002539	2016	0.00174166	6.7736	-3.98553	0.017117	0.649958	0.256371	0.0706249	22.923	0	0	0.3333	1	41	3	0	C26	0.197872
002539	2017	0.00203063	6.7736	-4.02409	0.011029	0.660054	0.290645	0.115162	22.9533	0	0	0.3333	1	42	3	0	C26	0.209451
002539	2018	0.00264037	6.7736	-4.05825	0.016218	0.693182	0.290704	0.0475232	23.0624	0	0	0.3333	1	43	3	0	C26	0.192033
002539	2019	0.0117243	6.7736	-4.10186	0.022503	0.660586	0.307867	0.0966089	22.9972	0	0	0.3333	1	44	3	0	C26	0.251546
002539	2020	0.0147821	6.7736	-4.13905	0.049545	0.656029	0.27502	0.0976067	23.0485	0	0	0.4286	1	45	3	0	C26	0.217188
002543	2012	0.03532	6.68908	-3.50624	0.070591	0.249152	0.68239	0.0510275	21.8631	0	0	0.4286	1	49	3	1	C38	0.726713
002543	2013	0.0386898	6.68908	-3.55132	0.06975	0.287438	0.604179	0.0895774	21.9924	0	0	0.4286	1	50	3	1	C38	0.694967
002543	2014	0.0415994	6.68908	-3.59303	0.071052	0.313009	0.47568	0.0551751	22.0467	0	0	0.4286	1	51	3	1	C38	0.4198
002544	2012	0.0445523	6.8501	-3.82807	0.047899	0.435997	0.448936	0.0455553	21.3082	1	0	0.3636	1	54	2	1	I65	0.690127
002544	2013	0.0491725	6.8501	-3.88033	0.047244	0.483373	0.285032	0.010424	21.4499	1	0	0.3636	1	52	4	0	I65	0.569701
002544	2014	0.0304416	6.8501	-3.9436	0.03124	0.615682	0.076517	0.00280917	21.8074	1	0	0.3636	1	53	4	0	I65	0.123846
002544	2016	0.0321874	6.8501	-4.03334	0.027689	0.651003	0.07857	0.0164939	22.0575	1	0	0.4	1	55	4	0	I65	0.164783
002544	2017	0.0406385	6.8501	-4.07652	0.033506	0.654542	0.176031	0.0291701	22.5684	1	0	0.4	1	56	4	0	I65	0.329583
002544	2018	0.0385847	6.8501	-4.11423	0.003591	0.699179	0.19881	0.0163305	22.6799	1	0	0.4444	1	54	3	0	I65	0.29015
002544	2019	0.0404904	6.8501	-4.15183	0.006651	0.716657	0.171303	-0.00399623	22.7628	1	0	0.4444	1	55	3	0	I65	0.442533
002544	2020	0.0367601	6.8501	-4.18515	0.011728	0.601255	0.240879	0.0400231	22.9311	1	0	0.4444	1	56	3	0	I65	0.384556
002562	2012	0.00418153	6.88543	-3.55847	-0.028516	0.608514	0.332001	0.073783	21.427	0	1	0.375	1	46	1	0	C26	0.577819
002563	2012	0.00586038	6.8853	-3.54424	0.082061	0.153453	0.786422	0.111572	22.9502	0	0	0.3636	1	38	1	0	C18	0.35376
002563	2013	0.00679706	6.8853	-3.58188	0.092833	0.16784	0.751847	0.143335	22.9969	0	0	0.3333	1	46	1	0	C18	0.376172
002563	2016	0.0210405	6.8853	-3.68321	0.1083	0.227771	0.399835	0.0662116	23.2842	0	0	0.3333	1	49	1	0	C18	0.367949
002563	2017	0.0259005	6.8853	-3.71905	0.08286	0.258427	0.477455	0.160573	23.3365	0	0	0.3333	1	50	1	0	C18	0.322765
002579	2015	0.0144563	6.83131	-3.67004	0.023129	0.482132	0.106957	0.0678158	20.9554	0	1	0.3333	1	48	3	0	C39	0.662961
002579	2016	0.0166244	6.83131	-3.73466	0.070856	0.37947	0.178668	-0.00249402	21.172	0	1	0.4	1	49	3	0	C39	0.752286
002579	2018	0.0239635	6.83131	-3.86057	0.033537	0.570981	0.257075	0.0478455	21.7493	0	0	0.4	1	54	2	0	C39	0.633051
002579	2019	0.0251147	6.83131	-3.90908	0.048824	0.599307	0.190237	0.0734089	21.9308	0	0	0.4	1	55	2	0	C39	0.595218
002579	2020	0.0208446	6.83131	-3.95792	0.031766	0.476349	0.348735	0.0533238	22.3551	0	0	0.3333	1	56	2	0	C39	0.499488
002584	2012	0.0255368	7.03662	-3.5219	0.046248	0.252654	0.635917	0.00972488	21.0553	0	0	0.3333	1	52	3	0	C26	0.787949
002584	2013	0.0157072	7.03662	-3.57544	0.030361	0.347204	0.518193	0.0204574	21.1795	0	0	0.3333	1	48	0	0	C26	0.754402
002584	2014	0.0170328	7.03662	-3.62066	0.049023	0.315011	0.42406	0.0629071	21.2309	0	0	0.3333	1	53	3	0	C26	0.828006
002584	2015	0.0173606	7.03662	-3.69111	0.040436	0.24828	0.268057	0.0538572	21.5951	0	0	0.3333	1	54	3	0	C26	0.744582
002584	2017	0.0243227	7.03662	-3.77361	0.034221	0.30631	0.249352	-0.0077508	21.6327	0	0	0.3333	1	52	0	0	C26	0.696432
002584	2018	0.0233112	7.03662	-3.83085	0.018029	0.482178	0.399289	-0.0276707	21.9787	0	0	0.3333	0	48	3	1	C26	0.568602
002584	2019	0.0207	7.03662	-3.87589	0.00823	0.527406	0.411015	0.0226647	22.1657	0	0	0.3333	1	53	0	0	C26	0.599572
002584	2020	0.023232	7.03662	-3.91663	0.014404	0.527716	0.396387	0.0100807	22.2097	0	0	0.3333	1	54	0	0	C26	0.604711
002594	2012	0.037491	6.62854	-3.27441	0.003098	0.648607	0.334467	0.0808513	24.9532	0	1	0.5	1	47	3	0	C36	0.029775
002594	2013	0.0376014	6.62854	-3.29053	0.010156	0.674624	0.286316	0.03189	25.0592	0	1	0.5	1	48	3	0	C36	0.023917
002594	2014	0.0391436	6.62854	-3.28096	0.00787	0.692641	0.256368	0.000404951	25.2667	0	1	0.5	1	49	3	0	C36	0.032725
002594	2015	0.0318252	6.62854	-3.26815	0.027174	0.68802	0.235235	0.033269	25.4724	0	1	0.5	1	50	3	0	C36	0.013929
002594	2016	0.0311683	6.62854	-3.24536	0.037775	0.618053	0.325875	-0.0127219	25.7005	0	1	0.5	1	51	3	0	C36	0.009226
002594	2017	0.0351844	6.62854	-3.22507	0.027608	0.663348	0.263978	0.0357547	25.9056	0	1	0.5	1	52	3	0	C36	0.008187
002594	2018	0.0438704	6.62854	-3.23796	0.018277	0.688063	0.266889	0.0643616	25.9941	0	1	0.5	1	53	3	0	C36	0.003491
002594	2019	0.0430433	6.62854	-3.27625	0.01083	0.68002	0.279637	0.075347	25.9996	0	1	0.5	1	54	3	0	C36	0.016255
002594	2020	0.0425633	6.62854	-3.3078	0.029918	0.679361	0.162512	0.225815	26.0267	0	1	0.5	1	55	3	0	C36	0.020318
002602	2015	0.0203011	6.75267	-3.4379	0.080885	0.21249	0.180351	0.0940401	22.3468	0	0	0.3333	1	45	2	0	C36	0.498313
002602	2016	0.0296469	6.75267	-3.47788	0.092153	0.200676	0.144027	0.129684	22.4287	0	0	0.3333	1	46	2	0	C36	0.301154
002602	2017	0.0225902	6.75267	-3.5163	0.12234	0.20528	0.172351	0.0310088	22.5817	0	0	0.3333	1	47	2	0	C36	0.379116
002602	2018	0.0132561	6.75267	-3.50048	0.05742	0.17088	0.390861	0.0555385	23.5414	0	0	0.3333	1	48	2	0	C36	0.070581
002602	2019	0.0411107	6.75267	-3.45633	0.084535	0.231476	0.486034	0.0673166	24.2002	0	0	0.3333	1	49	2	0	C36	0.08857
002602	2020	0.035008	6.75267	-3.44954	0.06954	0.299412	0.527987	0.0742429	24.4786	0	0	0.3333	1	50	2	0	I65	0.084762
002610	2017	0.00182485	6.7962	-3.53849	0.006545	0.661202	0.267507	0.0510069	23.5613	0	0	0.3333	0	50	1	0	C38	0.112621
002610	2018	0.00298211	6.7962	-3.59657	0.009812	0.577237	0.393726	0.0617883	23.3664	0	0	0.3333	0	51	1	0	C38	0.15053
002610	2019	0.00350133	6.7962	-3.65093	-0.143305	0.647015	0.280023	0.0708708	23.1782	0	0	0.3333	1	51	2	0	C38	0.296102
002610	2020	0.00392609	6.7962	-3.70253	0.003078	0.572876	0.205082	0.0609091	22.9843	0	0	0.3333	1	52	2	0	C38	0.376076
002615	2018	0.035081	6.80567	-3.98731	0.051785	0.53452	0.341801	0.0295887	21.3	0	1	0.4286	1	47	0	0	C33	0.817875
002616	2012	0.0130385	6.63426	-3.87078	0.032462	0.415194	0.520204	0.0136667	21.3378	0	0	0.5714	1	58	1	0	C38	0.674096
002616	2013	0.0115484	6.63426	-3.91644	0.020201	0.457493	0.441588	0.0847678	21.4026	0	0	0.5714	1	59	1	0	C38	0.608385
002616	2014	0.00781794	6.63426	-3.98173	0.022022	0.417005	0.41319	0.0415045	21.771	0	0	0.5	1	60	1	0	C38	0.523353
002616	2015	0.00859295	6.63426	-4.02269	0.038357	0.441756	0.244735	0.0466588	21.7894	0	0	0.5	1	61	1	0	C38	0.655038
002616	2016	0.0115553	6.63426	-4.06799	0.050106	0.392125	0.303006	0.0916333	21.9037	0	0	0.5	1	62	1	0	C38	0.628473
002616	2017	0.00900219	6.63426	-4.11537	0.021244	0.490672	0.298377	0.00680046	22.1397	0	0	0.5	1	63	1	0	C38	0.505271
002616	2018	0.00616388	6.63426	-4.15785	0.032856	0.577695	0.299905	0.139769	22.3343	0	0	0.5	1	64	1	0	C38	0.45782
002616	2019	0.00588921	6.63426	-4.19468	0.043116	0.650442	0.263883	0.0762585	22.6612	0	0	0.5	1	65	1	0	C38	0.332131
002616	2020	0.00402578	6.63426	-4.22391	0.037915	0.704881	0.246748	0.0263856	22.9563	0	0	0.4	1	66	1	0	C38	0.360573
002622	2019	0.00523554	6.65896	-3.94657	0.004228	0.273003	0.38177	0.0128813	21.2921	0	0	0.3333	0	38	3	0	C38	0.757126
002622	2020	0.00596528	6.65896	-3.95738	-0.221645	0.350215	0.298081	0.0487447	21.0163	0	0	0.3333	0	39	3	0	C38	0.689362
002624	2018	0.0884395	6.6528	-3.86505	0.110111	0.417403	0.356631	-0.00813535	23.4945	0	0	0.4	1	44	3	1	I64	0.150958
002624	2019	0.108159	6.6528	-3.90117	0.087024	0.390913	0.172371	0.121679	23.5344	0	0	0.4	1	53	4	1	I64	0.13555
002624	2020	0.108159	6.6528	-3.94787	0.097007	0.278878	0.192821	0.238123	23.4646	0	0	0.4	1	54	4	1	I64	0.187777
002630	2012	0.015598	6.79953	-3.47782	0.020753	0.669468	0.293839	-0.0253628	22.3292	0	0	0.3333	1	49	0	0	C34	0.319222
002630	2013	0.0199435	6.79953	-3.51796	0.025155	0.662231	0.257966	-0.000258785	22.3765	0	0	0.3333	1	50	0	0	C34	0.313024
002630	2014	0.0140583	6.79953	-3.5539	0.020811	0.617187	0.292011	-0.0755011	22.6924	0	0	0.3333	1	51	0	0	C34	0.407843
002630	2015	0.00873883	6.79953	-3.58478	0.022262	0.679679	0.187241	-0.0115449	22.9389	0	0	0.3333	1	53	0	0	C34	0.266412
002630	2016	0.00748058	6.79953	-3.61683	0.019248	0.704284	0.202878	-0.0447275	23.0863	0	0	0.3333	1	54	0	0	C34	0.244455
002630	2017	0.00530617	6.79953	-3.6353	0.013593	0.765067	0.184953	0.0028311	23.3814	0	0	0.3333	1	53	3	0	C34	0.180462
002630	2018	0.00543208	6.79953	-3.67276	-0.00986	0.776207	0.222826	0.00509763	23.4105	0	0	0.375	1	54	3	0	C34	0.158644
002630	2019	0.00807254	6.79953	-3.72365	0.0026	0.737755	0.271875	0.0545402	23.2785	0	0	0.4286	1	55	3	0	C34	0.314521
002630	2020	0.00618719	6.79953	-3.76636	-0.0386	0.785349	0.208745	0.00302013	23.2426	0	0	0.3333	1	56	3	0	C34	0.353987
002636	2012	0.0317367	6.71048	-3.60725	0.023788	0.366699	0.590201	0.0831682	21.5402	0	1	0.3333	1	53	3	1	C39	0.747404
002636	2013	0.0278831	6.71048	-3.65142	0.015523	0.399961	0.538312	0.0729811	21.5997	0	1	0.3333	1	54	3	1	C39	0.655339
002636	2014	0.0292151	6.71048	-3.68843	0.017948	0.419473	0.450038	0.0423348	21.5565	0	1	0.3333	1	55	3	1	C39	0.753574
002636	2015	0.0282804	6.71048	-3.73845	0.020142	0.482684	0.177879	0.0653212	21.7117	0	1	0.3333	1	56	3	1	C39	0.625847
002636	2016	0.0317999	6.71048	-3.78703	0.10716	0.455725	0.261477	0.170016	21.881	0	1	0.3333	1	57	3	1	C39	0.740439
002636	2017	0.0351773	6.71048	-3.83521	0.131292	0.457297	0.30672	0.163066	22.1325	0	1	0.3333	1	57	3	1	C39	0.772081
002636	2018	0.0386218	6.71048	-3.8756	0.072791	0.388697	0.503352	0.105916	22.1511	0	1	0.3333	1	58	3	1	C39	0.472918
002636	2019	0.0298771	6.71048	-3.9175	0.033946	0.424675	0.332039	0.112513	22.2818	0	1	0.3333	1	59	3	1	C39	0.532946
002636	2020	0.0283198	6.71048	-3.95795	0.034474	0.452533	0.320279	0.0811874	22.3959	0	1	0.3333	1	60	3	1	C39	0.468806
002648	2016	0.0380538	6.84023	-3.59279	0.04119	0.54556	0.244443	0.0995622	22.732	0	1	0.4286	1	49	0	0	C26	0.259214
002648	2017	0.029747	6.84023	-3.6193	0.091824	0.291952	0.399374	0.0556035	23.0441	0	1	0.4286	1	50	0	0	C26	0.366023
002648	2018	0.0320075	6.84023	-3.63848	0.068085	0.414247	0.505078	0.0547339	23.3435	0	1	0.4286	1	51	0	0	C26	0.117174
002648	2019	0.0269152	6.84023	-3.65351	0.070695	0.483574	0.357748	0.075447	23.6095	0	1	0.4286	1	51	0	0	C26	0.126829
002648	2020	0.0148646	6.84023	-3.61641	0.051255	0.57818	0.282495	-0.0160648	24.1996	0	1	0.4286	1	52	0	0	C26	0.097323
002654	2013	0.0175723	6.70678	-3.44247	0.055636	0.321504	0.422287	0.139839	20.4837	0	0	0.3333	1	42	3	0	C39	0.827917
002654	2014	0.0201051	6.70678	-3.51563	0.04013	0.427008	0.336661	0.0466678	20.6986	0	0	0.3333	1	43	3	0	C39	0.809858
002654	2015	0.019954	6.70678	-3.64107	0.027147	0.365075	0.20494	0.0221356	21.4591	0	0	0.3333	1	44	3	0	C39	0.711946
002654	2016	0.020902	6.70678	-3.70845	0.044258	0.330314	0.308847	0.0767496	21.9151	0	0	0.3333	1	45	3	0	C39	0.648554
002654	2017	0.0265158	6.70678	-3.75621	0.032739	0.387012	0.443666	0.0102838	22.1836	0	0	0.3333	1	49	3	0	C39	0.576549
002654	2018	0.0350917	6.70678	-3.79706	-0.244457	0.539567	0.3807	0.0206515	22.2408	0	0	0.3333	1	62	3	0	C39	0.433519
002654	2019	0.0254202	6.70678	-3.83716	0.018194	0.53867	0.325828	0.0177588	22.2489	1	0	0.3333	1	63	3	0	L72	0.596409
002654	2020	0.0257946	6.70678	-3.87671	0.026031	0.510671	0.404381	0.038756	22.2147	1	0	0.3333	1	64	3	0	L72	0.609604
002667	2020	0.0172307	6.77364	-4.06491	0.00575	0.141006	0.455055	0.0230961	20.6263	0	0	0.3333	1	36	3	0	C35	0.896285
002672	2013	0.024707	6.94108	-3.70813	0.074565	0.250193	0.465847	0.105276	21.9073	0	0	0.3333	1	48	2	0	N77	0.613136
002672	2014	0.0192124	6.94108	-3.75783	0.056658	0.43063	0.339961	0.033204	22.3298	0	0	0.375	1	49	2	0	N77	0.506888
002672	2015	0.0174008	6.94108	-3.79553	0.057616	0.51841	0.234105	0.0340727	22.6232	0	0	0.375	1	50	2	0	N77	0.357056
002672	2016	0.0161707	6.94108	-3.8296	0.070476	0.527949	0.276729	0.0842388	22.8261	1	0	0.3333	1	50	2	0	C42	0.283295
002672	2017	0.0177457	6.94108	-3.8644	0.059886	0.532275	0.276964	0.0726608	22.9468	1	0	0.3333	1	43	2	0	C42	0.264015
002672	2018	0.0171076	6.94108	-3.90171	0.048655	0.519095	0.340237	0.0921199	23	1	1	0.3333	1	45	2	0	C42	0.198576
002672	2020	0.013935	6.94108	-3.97795	0.031992	0.484501	0.438025	0.0934505	23.0674	1	1	0.375	1	52	2	0	C42	0.243394
002674	2013	0.0284374	6.67299	-3.95393	0.092644	0.189959	0.561961	-0.0540985	21.3733	0	0	0.3333	1	61	3	0	C19	0.863465
002674	2014	0.0273251	6.67299	-4.00898	0.051728	0.302884	0.52695	0.069949	21.5644	0	0	0.3333	1	62	3	0	C19	0.777405
002674	2015	0.02591	6.67299	-4.0553	0.005216	0.376356	0.27667	-0.0317748	21.6593	0	0	0.3333	1	63	3	0	C19	0.728449
002674	2016	0.0268457	6.67299	-4.09843	0.023498	0.124678	0.461671	0.156543	21.7114	0	0	0.4286	1	64	3	0	C19	0.793604
002674	2017	0.0220608	6.67299	-4.1376	0.017045	0.112278	0.722409	0.0134938	21.6971	0	0	0.4286	1	67	3	0	C19	0.685712
002674	2018	0.0171901	6.67299	-4.18372	0.039045	0.218842	0.785959	0.129918	21.8099	0	0	0.4286	1	67	3	0	C19	0.725991
002674	2019	0.0152009	6.67299	-4.22391	0.039593	0.224947	0.57652	0.0144737	21.8137	0	0	0.4286	1	50	3	0	C19	0.364521
002674	2020	0.0136517	6.67299	-4.22391	0.037326	0.3064	0.464077	0.0580279	21.8511	0	0	0.4286	1	51	3	0	C19	0.655219
002676	2013	0.0210995	6.79056	-3.93902	0.026614	0.358964	0.559309	0.0228194	21.2145	0	1	0.3333	1	59	1	0	C29	0.781191
002676	2014	0.0214445	6.79056	-3.98585	0.029001	0.379585	0.503554	0.0285903	21.2844	0	0	0.3333	1	61	1	0	C29	0.807994
002676	2015	0.0216317	6.79056	-4.0181	0.001051	0.336103	0.152189	0.0167712	21.2054	0	1	0.3333	1	62	1	0	C29	0.743766
002676	2016	0.0172626	6.79056	-4.06743	0.016662	0.380419	0.096586	0.0454597	21.3013	0	1	0.3333	1	47	4	0	C29	0.489088
002676	2018	0.0214367	6.79056	-4.15208	0.003702	0.437478	0.366419	-0.0613386	21.3523	0	0	0.4286	0	52	1	0	C29	0.766429
002676	2020	0.0251612	6.79056	-4.22391	0.014242	0.447423	0.334659	0.0203323	21.4032	0	1	0.5	0	54	1	0	C29	0.813688
002682	2013	0.000816748	6.78375	-3.54344	0.031343	0.579282	0.384912	0.0114064	21.8041	1	0	0.3333	1	51	2	0	G54	0.436086
002682	2015	0.000273572	6.78375	-3.63496	0.014018	0.594893	0.226667	0.0212617	22.1211	1	0	0.3333	1	53	2	0	G54	0.455053
002682	2016	0.00139334	6.78375	-3.67733	0.014678	0.621545	0.26714	-0.0227459	22.2641	1	0	0.3333	1	54	2	0	G54	0.485475
002682	2017	0.00404455	6.78375	-3.7139	0.028123	0.564146	0.404328	-0.00372038	22.6924	1	0	0.3333	1	55	2	0	G54	0.438345
002682	2018	0.0102047	6.78375	-3.74097	0.025296	0.656058	0.372259	-0.0938598	23.0138	1	0	0.3333	1	56	2	0	G54	0.317483
002682	2019	0.00958342	6.78375	-3.78055	0.016663	0.654788	0.373221	0.0691578	23.0217	1	0	0.3333	1	45	2	0	G54	0.358267
002682	2020	0.0102714	6.78375	-3.82706	-0.114845	0.724535	0.28136	0.00942745	22.8889	1	0	0.3333	1	46	2	0	G54	0.343171
002722	2015	0.00586061	6.72079	-3.5615	0.029413	0.439819	0.345854	0.0322258	21.4645	0	1	0.3333	1	54	1	0	C35	0.749908
002722	2016	0.00676132	6.72079	-3.6096	0.053336	0.288805	0.405617	-0.0245882	21.5731	0	1	0.3333	1	55	1	0	C33	0.837993
002724	2020	0.0259118	6.89331	-4.14898	0.100239	0.165016	0.602908	0.0896493	21.9284	0	0	0.3636	1	63	3	0	C38	0.551412
002727	2018	0.000273572	6.90272	-3.87318	0.070661	0.449485	0.386853	0.0864304	22.7188	0	0	0.3333	1	50	3	0	F52	0.372167
002727	2019	0.000273572	6.90272	-3.91063	0.075767	0.422796	0.367264	0.123439	22.798	0	1	0.3333	1	51	3	0	F52	0.353881
002735	2017	0.00546475	7.52029	-3.80361	0.049191	0.322534	0.286834	0.0125258	20.4907	0	0	0.4286	1	48	2	0	C29	0.943149
002735	2018	0.00641663	7.52029	-3.88483	0.055268	0.382739	0.393482	-0.10857	20.7632	0	1	0.4286	1	49	2	0	C29	0.929367
002735	2019	0.0118905	7.52029	-3.9441	0.056459	0.382337	0.338671	0.0627057	20.9078	0	1	0.4286	1	50	2	0	C29	0.892296
002735	2020	0.0107053	7.52029	-4.01648	0.064071	0.42603	0.208147	0.0521229	21.1895	0	1	0.4	1	51	2	0	C29	0.839904
002738	2015	0.0142817	6.59096	-3.64025	0.057921	0.275344	0.219994	-0.07098	20.4702	0	0	0.3333	1	55	4	0	M74	0.924846
002738	2016	0.0132647	6.59096	-3.71602	0.05376	0.311827	0.222015	-0.0583254	20.7013	0	0	0.3333	1	56	4	0	M74	0.917866
002738	2018	0.0081113	6.59096	-3.90822	0.033618	0.335649	0.541771	0.00445726	21.9093	0	0	0.3333	1	57	4	0	M74	0.536144
002738	2019	0.00875681	6.59096	-3.95523	0.033905	0.338347	0.50088	0.0610617	22.1332	0	0	0.3333	1	58	4	0	M74	0.594871
002738	2020	0.00675981	6.59096	-3.99776	0.0348	0.355127	0.359538	0.0472085	22.3166	0	1	0.3333	1	59	4	0	C32	0.556948
002746	2018	0.000579877	6.92372	-3.82583	0.136278	0.197442	0.557029	0.177327	21.8541	0	0	0.4286	1	48	1	0	A03	0.731885
002746	2019	0.000591984	6.92372	-3.87625	0.194808	0.201509	0.474122	0.251773	22.186	0	0	0.4286	1	49	1	0	A03	0.315219
002746	2020	0.000535301	6.92372	-3.9179	0.065463	0.149962	0.690845	0.101157	22.4212	0	0	0.4286	1	50	1	0	A03	0.301638
002781	2020	0.0214551	6.74572	-4.15349	-0.149774	0.626495	0.253224	-0.0218788	22.063	1	1	0.3333	1	33	2	0	E50	0.652662
002791	2017	0.034371	6.7029	-3.71038	0.055704	0.221631	0.615643	-0.0127757	21.9654	0	1	0.3636	1	47	3	0	C33	0.770323
002791	2018	0.0455757	6.7029	-3.75486	0.041993	0.294217	0.691778	0.00796077	22.1169	0	1	0.3636	1	48	3	0	C33	0.641618
002791	2019	0.0511607	6.7029	-3.79779	0.088743	0.361714	0.387203	0.124915	22.3231	0	1	0.3636	1	49	3	0	C33	0.541777
002791	2020	0.0395665	6.7029	-3.83529	0.128554	0.391907	0.150637	0.0740848	22.6342	0	1	0.3636	1	50	3	0	C33	0.513969
002809	2017	0.0168463	6.95586	-3.54886	0.064556	0.236068	0.336357	-0.042548	20.9458	0	1	0.375	1	54	2	0	C26	0.884693
002809	2018	0.0203947	6.95586	-3.60405	0.048093	0.270749	0.56315	-0.0279636	21.0742	0	1	0.375	1	55	2	0	C26	0.902251
002809	2019	0.0212064	6.95586	-3.66228	0.075897	0.313076	0.492585	-0.038543	21.2474	0	1	0.375	1	56	2	0	C26	0.860486
002809	2020	0.0217787	6.95586	-3.71609	0.072156	0.333881	0.516124	-0.0305422	21.3985	0	1	0.375	1	57	2	0	C26	0.856404
002883	2018	0.0264449	6.91955	-4.16754	0.113906	0.150635	0.456015	-0.0618155	20.3013	0	1	0.4286	1	48	0	0	M74	0.97142
002883	2019	0.0292688	6.91955	-4.22391	0.108895	0.171165	0.398978	0.0125692	20.3013	0	1	0.4286	1	49	0	0	M74	0.925504
002883	2020	0.023691	6.91955	-4.22391	0.079568	0.367236	0.367216	0.102673	20.7043	0	1	0.4286	1	50	0	0	M74	0.915977
002918	2018	0.0272996	6.79761	-3.95643	0.083057	0.415685	0.528196	0.0631096	22.1964	0	0	0.3333	1	44	3	0	C30	0.593345
002918	2019	0.0278405	6.79761	-3.99795	0.083562	0.435805	0.422127	0.17782	22.3678	0	0	0.3333	1	45	3	0	C30	0.408789
002918	2020	0.024516	6.79761	-4.03228	0.074727	0.525662	0.287261	0.0759768	22.7487	0	0	0.3333	1	46	3	0	C30	0.331178
002925	2020	0.0404457	6.57317	-3.51255	0.142107	0.34659	0.297076	0.0930514	22.7401	0	0	0.3333	1	46	2	0	C39	0.299157
002928	2019	0.000577186	6.72807	-3.66144	0.051276	0.71598	0.2454	0.107628	23.0051	0	0	0.3333	1	47	3	0	G56	0.380148
002928	2020	0.00176453	6.72807	-3.69173	0.05326	0.657838	0.259422	0.0875655	23.1663	0	0	0.3333	1	48	3	0	G56	0.314323
002938	2019	0.0468443	6.8418	-3.83364	0.101351	0.312825	0.532306	0.144224	24.0856	0	0	0.4286	1	68	2	0	C39	0.057045
002938	2020	0.0380338	6.8418	-3.85276	0.085792	0.34871	0.410858	0.156603	24.2229	0	0	0.4286	1	69	2	0	C39	0.067842
002950	2020	0.0243255	6.58898	-3.87767	0.194808	0.398051	0.349484	0.251773	22.3035	0	1	0.3636	1	62	1	0	C35	0.208325
002962	2020	0.0174648	6.90294	-3.43787	0.068775	0.13141	0.55874	0.131882	21.4198	0	1	0.3333	1	47	2	0	C39	0.669291
300001	2014	0.02231	6.97163	-3.54479	0.058926	0.482982	0.180232	0.0371312	21.8319	0	0	0.3333	1	50	4	1	C38	0.50932
300001	2015	0.015651	6.97163	-3.59633	0.021313	0.582114	0.095183	0.0498267	22.5799	0	0	0.3333	1	51	4	1	C38	0.204799
300001	2016	0.0147202	6.97163	-3.6104	0.01425	0.750587	0.122207	0.0330117	23.1859	0	0	0.3333	1	53	4	1	C38	0.079854
300001	2017	0.0177104	6.97163	-3.64626	0.011058	0.744141	0.147578	0.00433063	23.2439	0	0	0.3333	1	46	3	0	C38	0.118872
300010	2011	0.0267997	6.63193	-3.50809	0.088017	0.241509	0.395168	0.0264688	20.6474	0	0	0.3333	1	44	3	1	I65	0.833114
300010	2012	0.0234119	6.63193	-3.56813	0.048894	0.223655	0.572212	0.0295633	20.7871	0	0	0.3636	1	47	3	0	I65	0.841574
300010	2013	0.026948	6.63193	-3.62679	0.059356	0.289958	0.346842	0.0335533	20.9292	0	1	0.3636	1	48	3	0	I65	0.812445
300010	2014	0.0263896	6.63193	-3.7146	0.058613	0.288986	0.286713	0.0475049	21.3812	0	1	0.3636	1	49	3	0	I65	0.781128
300010	2015	0.0268255	6.63193	-3.77896	0.04891	0.349581	0.116122	0.0363297	21.7206	0	1	0.3333	1	50	3	0	I65	0.550281
300010	2016	0.0200427	6.63193	-3.83225	0.039583	0.285154	0.449288	0.0368023	22.7495	0	0	0.3333	1	38	4	0	I65	0.427809
300010	2018	0.0246671	6.63193	-3.91318	-0.189799	0.530311	0.359061	-0.0206527	22.7185	0	0	0.3333	1	41	4	0	I65	0.22917
300010	2019	0.0300696	6.63193	-3.95196	0.005281	0.532269	0.258058	0.0281368	22.7589	0	0	0.3333	1	42	4	0	I65	0.379253
300010	2020	0.0562546	6.63193	-3.997	-0.290381	0.811386	0.078381	0.0202606	22.2359	0	0	0.3333	1	38	2	0	I65	0.383152
300011	2011	0.0342053	6.67154	-3.37712	0.081557	0.079474	0.671492	-0.0778714	20.5755	0	1	0.3333	1	40	3	0	C37	0.919796
300011	2012	0.0426668	6.67154	-3.40915	0.012807	0.118014	0.582955	-0.0515848	20.525	0	0	0.3333	1	41	3	0	C37	0.914338
300011	2013	0.0553208	6.67154	-3.47244	0.05958	0.184642	0.252663	0.0185745	20.6768	0	0	0.3333	1	42	3	0	C37	0.854841
300011	2015	0.0215759	6.67154	-3.66599	0.084403	0.333319	0.171433	0.0304655	21.8576	0	0	0.4	1	44	3	0	C37	0.676257
300011	2016	0.0225019	6.67154	-3.7086	0.033655	0.344506	0.216404	0.0179041	21.9186	0	0	0.5	1	45	3	0	C37	0.623979
300011	2017	0.0242686	6.67154	-3.75521	0.019948	0.392881	0.369532	0.0180861	22.1323	0	0	0.3333	1	46	3	0	C37	0.578103
300011	2018	0.0314849	6.67154	-3.79093	-0.164148	0.459597	0.404057	0.0190342	21.9808	0	0	0.3333	1	48	3	0	C37	0.570504
300011	2019	0.0302907	6.67154	-3.83197	0.010511	0.460543	0.415835	0.0296076	22.0119	0	1	0.375	1	48	3	0	C37	0.687009
300011	2020	0.0332752	6.67154	-3.86856	-0.14332	0.553306	0.276839	0.0141324	21.9179	0	1	0.3333	1	49	3	0	C37	0.632067
300012	2010	0.0241636	6.83533	-3.27989	0.087899	0.062983	0.387746	0.117233	20.468	0	0	0.375	1	59	3	1	M74	0.596383
300012	2011	0.0630617	6.83533	-3.33498	0.113965	0.07107	0.49889	0.158364	20.5618	0	0	0.375	1	60	3	1	M74	0.878297
300012	2012	0.0850869	6.83533	-3.39309	0.123639	0.107086	0.49473	0.165293	20.6812	0	0	0.375	1	61	3	1	M74	0.785343
300012	2014	0.0493744	6.83533	-3.53606	0.093666	0.185966	0.266345	0.158602	21.1855	0	0	0.3333	1	63	3	1	M74	0.728362
300012	2015	0.0574107	6.83533	-3.59267	0.096467	0.227119	0.164032	0.146878	21.359	0	0	0.3333	1	65	3	1	M74	0.761614
300012	2016	0.0489398	6.83533	-3.66618	0.035591	0.212056	0.274685	0.116277	21.8619	0	1	0.4286	1	47	3	0	M74	0.619717
300012	2017	0.0517351	6.83533	-3.71092	0.039145	0.278296	0.324652	0.099338	21.9807	0	1	0.4286	1	48	3	0	M74	0.581368
300012	2018	0.0547014	6.83533	-3.75503	0.069608	0.316425	0.243657	0.168458	22.1243	0	0	0.4286	1	50	4	1	M74	0.337435
300012	2019	0.0677878	6.83533	-3.79668	0.109144	0.276449	0.13397	0.179322	22.2126	0	0	0.4286	1	51	4	1	M74	0.400138
300012	2020	0.0565073	6.83533	-3.83791	0.107999	0.297216	0.08849	0.170671	22.4197	0	0	0.4286	1	52	4	1	M74	0.565678
300017	2010	0.029971	6.62699	-3.4005	0.049223	0.052405	0.455514	0.0357115	20.4717	0	1	0.4444	1	47	2	0	I63	0.708171
300017	2011	0.0293022	6.62699	-3.45296	0.065142	0.07226	0.548989	0.116911	20.549	0	1	0.3333	1	48	2	0	I63	0.880362
300017	2012	0.0355899	6.62699	-3.51662	0.105608	0.113922	0.456772	0.188291	20.7055	0	1	0.3333	1	48	2	0	I65	0.812378
300017	2013	0.0601728	6.62699	-3.6017	0.170419	0.181921	0.122766	0.198064	21.0535	0	1	0.3333	1	49	2	0	I65	0.617808
300017	2014	0.0812274	6.62699	-3.67665	0.194808	0.172776	0.144063	0.251773	21.4052	0	1	0.4286	1	50	2	0	I65	0.769089
300017	2015	0.0800689	6.62699	-3.75081	0.194808	0.282908	0.078723	0.204803	21.9777	0	1	0.4286	1	51	2	0	I65	0.571765
300017	2016	0.0510218	6.62699	-3.78734	0.144089	0.150789	0.231153	0.123681	22.8823	0	1	0.4286	1	52	2	0	I65	0.409284
300017	2017	0.0536284	6.62699	-3.81886	0.079588	0.223136	0.363482	0.0622233	23.0518	0	1	0.4286	1	53	2	0	I65	0.281853
300018	2020	0.0602296	6.54792	-3.83579	0.037519	0.130058	0.393136	0.0320259	21.0029	0	0	0.3333	1	47	2	0	C38	0.858622
300019	2020	0.0423681	7.21085	-3.98845	0.111553	0.417994	0.186143	0.123375	21.3123	0	0	0.3333	1	55	3	0	C26	0.734807
300024	2012	0.0192025	6.75889	-3.59475	0.110298	0.256828	0.22646	0.0636191	21.3828	1	0	0.3333	1	51	4	1	C34	0.551344
300024	2013	0.0168853	6.75889	-3.65194	0.105362	0.313483	0.111925	-0.0112683	21.6074	1	0	0.3333	1	52	4	1	C34	0.432028
300024	2014	0.0209971	6.75889	-3.70782	0.102411	0.387024	0.076517	0.0283772	21.8996	1	0	0.3333	1	53	4	1	C34	0.258056
300024	2015	0.0128241	6.75889	-3.75588	0.061308	0.195765	0.116651	-0.0181288	22.6051	1	0	0.3333	1	54	4	1	C34	0.356061
300024	2016	0.0139921	6.75889	-3.79421	0.059247	0.204001	0.165859	-0.0221602	22.6806	1	0	0.375	1	55	4	1	C34	0.371609
300024	2017	0.0195333	6.75889	-3.8285	0.05266	0.28633	0.193438	-0.0458255	22.8543	1	0	0.3333	1	56	4	1	C34	0.307763
300024	2018	0.0204709	6.75889	-3.86294	0.047809	0.337288	0.269428	0.00574009	22.9763	1	0	0.3333	1	57	4	1	C34	0.180613
300024	2019	0.0460527	6.75889	-3.90066	0.029184	0.338941	0.265373	0.000664887	23.0196	1	0	0.3333	1	58	4	1	C34	0.366017
300024	2020	0.0429311	6.75889	-3.93595	-0.036168	0.547856	0.19728	0.022026	23.1007	1	0	0.375	1	59	4	1	C34	0.32775
300030	2013	0.0307163	6.58251	-3.70074	0.058375	0.124989	0.351582	0.0502573	20.5989	0	1	0.3333	1	48	4	0	C35	0.881027
300037	2013	0.0217345	6.74701	-3.28613	0.086707	0.134909	0.500349	0.0819837	21.0928	0	0	0.3333	1	51	3	0	C26	0.863745
300037	2014	0.0213537	6.74701	-3.33892	0.082856	0.172355	0.357366	0.0815019	21.2135	0	0	0.3333	1	52	3	0	C26	0.891946
300037	2015	0.0314631	6.74701	-3.40872	0.057611	0.138596	0.265694	0.0449458	21.5606	0	0	0.3333	1	53	3	0	C26	0.80342
300037	2016	0.0373392	6.74701	-3.46071	0.094012	0.210507	0.322065	0.0676929	21.7519	0	0	0.3333	1	54	3	0	C26	0.787597
300037	2017	0.0347763	6.74701	-3.51257	0.07746	0.335725	0.354023	0.0478456	22.0314	0	0	0.3333	1	55	3	0	C26	0.64454
300037	2018	0.0386867	6.74701	-3.55659	0.074692	0.354179	0.336382	0.0798364	22.2071	0	0	0.3333	1	56	3	0	C26	0.457681
300037	2019	0.0316793	6.74701	-3.59779	0.066562	0.323914	0.283053	0.113386	22.3224	0	0	0.3333	1	57	3	0	C26	0.444055
300037	2020	0.0252405	6.74701	-3.63302	0.070824	0.306235	0.152412	0.119054	22.7242	0	0	0.3333	1	58	3	0	C26	0.382628
300040	2012	0.033576	6.63071	-3.57684	0.194808	0.204868	0.602938	0.0368238	21.1931	0	0	0.3333	0	50	3	0	C38	0.894554
300046	2017	0.0108657	6.93021	-3.56278	0.052049	0.182671	0.25078	0.0731204	20.7487	0	1	0.3333	1	53	3	0	C39	0.839448
300046	2018	0.00744327	6.93021	-3.6061	0.081657	0.147265	0.356297	-0.00527748	20.7724	0	1	0.3333	1	54	3	0	C39	0.895407
300046	2019	0.0164714	6.93021	-3.60651	-0.274502	0.241351	0.169794	0.0197967	20.5085	0	1	0.3333	1	55	3	0	C39	0.881031
300046	2020	0.0166701	6.93021	-3.63873	0.039135	0.161354	0.118099	0.0860489	20.461	0	1	0.375	1	56	3	0	C39	0.944807
300061	2019	0.0146396	6.68548	-4.07153	0.007041	0.288735	0.531151	0.0376976	21.9986	0	0	0.3333	1	52	2	0	L72	0.593039
300061	2020	0.0223049	6.68548	-4.08338	-0.290381	0.389694	0.353938	-0.00578114	21.4886	0	1	0.4286	1	53	2	0	L72	0.56188
300063	2013	0.00910135	6.5842	-3.51277	0.016411	0.261048	0.608736	-0.0660234	20.679	0	0	0.3333	1	55	0	0	C26	0.876197
300063	2015	0.00570734	6.5842	-3.70915	0.012812	0.362873	0.278764	0.00327902	21.9327	0	0	0.3333	1	37	3	0	C26	0.622582
300063	2016	0.00201253	6.5842	-3.75247	0.038686	0.375132	0.348418	0.0319789	22.0281	0	1	0.3333	1	38	3	0	L72	0.662372
300074	2014	0.0534531	6.9812	-3.48779	0.026822	0.052405	0.326027	0.0193307	20.7847	0	0	0.3333	1	55	3	0	I65	0.869886
300074	2015	0.0516524	6.9812	-3.54839	0.025318	0.153803	0.155264	0.0228761	20.942	0	0	0.3333	1	56	3	0	I65	0.819724
300074	2016	0.0315141	6.9812	-3.60096	0.054448	0.170999	0.257489	0.0136289	21.0471	0	0	0.3333	1	57	3	0	I65	0.861484
300075	2011	0.0338006	6.47386	-3.42665	0.056565	0.052405	0.710109	0.0154922	20.6378	0	1	0.3333	1	43	3	0	I65	0.886142
300075	2012	0.0330756	6.47386	-3.49585	0.063995	0.131616	0.575003	0.0187805	20.8443	0	0	0.3333	1	46	2	0	I65	0.839835
300075	2013	0.0346727	6.47386	-3.54987	0.074248	0.158164	0.301594	0.0107742	20.954	0	0	0.3333	1	47	2	0	I65	0.777163
300075	2014	0.0406317	6.47386	-3.60337	0.089953	0.184697	0.304819	-0.0419834	21.0682	0	0	0.3333	1	48	2	0	I65	0.839368
300075	2015	0.030776	6.47386	-3.67136	0.064827	0.319325	0.14335	0.0669085	21.3443	0	0	0.3333	1	37	3	0	I65	0.713703
300075	2016	0.0367705	6.47386	-3.72998	0.060404	0.385291	0.22631	0.00988289	21.5786	0	0	0.3333	1	38	3	0	I65	0.729348
300075	2017	0.0293281	6.47386	-3.78529	0.060238	0.328717	0.334353	-0.0117688	21.8424	0	0	0.3333	1	39	3	0	I65	0.703297
300080	2013	0.0153085	6.59987	-3.35788	0.013286	0.361788	0.59552	-0.00985507	22.3435	1	0	0.3636	1	43	2	0	C30	0.570475
300080	2014	0.0148279	6.59987	-3.39784	0.005114	0.417755	0.5202	0.0369279	22.4379	1	0	0.3333	1	43	2	0	C30	0.548642
300080	2015	0.0115165	6.59987	-3.43792	-0.000162	0.403011	0.452063	-0.0575689	22.4146	1	0	0.375	1	44	2	0	C30	0.567089
300080	2016	0.0112071	6.59987	-3.47671	0.004696	0.476753	0.412583	0.00348843	22.5555	1	0	0.3333	1	45	2	0	C30	0.53795
300080	2017	0.00987472	6.59987	-3.51551	-0.155297	0.615398	0.347787	-0.0274513	22.6242	1	0	0.3333	1	46	2	0	C30	0.225661
300080	2019	0.023698	6.59987	-3.58617	0.075207	0.385451	0.537022	0.124552	22.9088	1	0	0.3333	1	59	2	0	C30	0.372791
300080	2020	0.0172245	6.59987	-3.62359	-0.007779	0.439401	0.395559	0.0266113	22.9633	1	0	0.3333	1	52	2	0	C30	0.270741
300082	2012	0.0318204	6.87705	-3.63171	0.027088	0.171744	0.818384	0.0445781	22.004	0	1	0.3333	1	53	3	0	C26	0.70005
300082	2013	0.0326987	6.87705	-3.67429	0.021061	0.224919	0.611685	0.0284772	22.0931	0	1	0.3333	1	54	3	0	C26	0.644741
300082	2014	0.0256143	6.87705	-3.71795	0.017777	0.402749	0.478906	-0.0914542	22.3711	0	1	0.3333	1	55	3	0	C26	0.490983
300082	2015	0.0277435	6.87705	-3.75783	-0.046267	0.431496	0.367234	0.000240626	22.3297	0	1	0.3333	1	56	3	0	C26	0.484936
300082	2016	0.0289046	6.87705	-3.79795	0.008161	0.462255	0.350967	0.0406463	22.3951	0	1	0.3333	1	57	3	0	C26	0.494198
300082	2017	0.0265178	6.87705	-3.83658	0.034729	0.501193	0.404074	0.0221221	22.564	0	1	0.3333	1	58	3	0	C26	0.412004
300082	2018	0.0399075	6.87705	-3.8778	0.060509	0.416163	0.51049	0.128518	22.4467	0	0	0.3333	1	55	3	0	C26	0.491088
300082	2019	0.04247	6.87705	-3.91771	0.074169	0.299197	0.617534	0.251773	22.3089	0	0	0.3333	1	56	3	0	C26	0.284886
300082	2020	0.0351731	6.87705	-3.95792	0.080519	0.353901	0.390208	0.114639	22.4158	0	0	0.3333	1	57	3	0	C26	0.304248
300084	2011	0.0112845	6.41807	-3.41574	0.028033	0.07596	0.700867	-0.0537664	20.3267	0	1	0.3333	1	44	2	1	B11	0.913062
300084	2012	0.0109147	6.41807	-3.48904	0.00825	0.214317	0.487649	0.022856	20.5243	0	1	0.375	1	45	2	1	B11	0.882752
300084	2013	0.0102656	6.41807	-3.54372	0.031992	0.263378	0.357415	0.0782518	20.6184	0	1	0.4286	1	47	2	1	B11	0.857424
300084	2014	0.00770466	6.41807	-3.65839	0.026325	0.340537	0.296797	0.0334123	21.2083	0	0	0.4286	1	54	4	1	B11	0.782838
300084	2015	0.0114883	6.41807	-3.70224	0.006888	0.351074	0.294517	0.0520465	21.2469	0	0	0.375	1	56	4	1	B11	0.794074
300084	2016	0.00989589	6.41807	-3.77159	0.003139	0.237951	0.444705	0.000488824	21.6021	0	0	0.3333	1	57	4	1	B11	0.789732
300084	2017	0.00946468	6.41807	-3.82714	0.007912	0.397663	0.501349	0.0143572	21.8837	0	0	0.3333	1	58	4	1	B11	0.680814
300084	2018	0.0169497	6.41807	-3.86556	0.02078	0.388607	0.618999	0.0122315	21.8483	0	0	0.4286	1	51	2	1	B11	0.657457
300084	2019	0.0200112	6.41807	-3.90652	0.011075	0.387777	0.647228	0.0109941	21.8694	0	1	0.4286	1	52	2	1	B11	0.705324
300084	2020	0.0230587	6.41807	-3.93112	-0.251195	0.463063	0.481069	0.0286621	21.5953	0	1	0.5	1	53	2	1	B11	0.640012
300086	2011	0.00950574	6.70774	-3.2761	-0.001383	0.056381	0.771056	-0.0513765	21.3986	0	1	0.4545	1	47	2	0	C27	0.812919
300086	2012	0.0073005	6.70774	-3.31627	0.009972	0.052405	0.818384	0.0556025	21.4006	0	1	0.4	1	48	2	0	C27	0.7604
300086	2013	0.00588733	6.70774	-3.35342	0.007575	0.052405	0.810575	0.0414431	21.3675	0	1	0.4286	1	49	2	0	C27	0.744156
300086	2014	0.00645292	6.70774	-3.39445	0.030407	0.052405	0.464845	0.038362	21.3793	0	1	0.4286	1	50	2	0	C27	0.800138
300086	2015	0.0143838	6.70774	-3.44117	0.032054	0.118786	0.231676	0.0374653	21.4604	0	1	0.4286	1	51	2	0	C27	0.838385
300086	2016	0.00650001	6.70774	-3.48478	0.017665	0.144705	0.289751	0.0415097	21.5069	0	1	0.4286	1	52	2	0	C27	0.843769
300086	2017	0.00463827	6.70774	-3.52635	0.021482	0.141016	0.377961	0.00812719	21.5279	0	1	0.4286	1	53	2	0	C27	0.812365
300086	2018	0.0158266	6.70774	-3.56447	0.00964	0.241645	0.51778	0.0723051	21.5028	0	1	0.4286	1	54	2	0	C27	0.710251
300086	2019	0.0102351	6.70774	-3.60495	-0.013651	0.270046	0.545742	0.0205339	21.5092	0	0	0.4286	1	55	2	0	C27	0.704833
300086	2020	0.00744647	6.70774	-3.65681	0.007647	0.387166	0.456159	-0.00640586	21.684	0	0	0.4286	1	50	2	0	C27	0.656896
300088	2011	0.0172998	6.66274	-3.2897	0.102036	0.143571	0.491366	0.0470246	21.1253	0	0	0.3333	1	48	2	0	C39	0.808742
300088	2012	0.017242	6.66274	-3.34741	0.11423	0.188047	0.3976	0.130021	21.301	0	0	0.3636	1	49	2	0	C39	0.71558
300088	2013	0.0154232	6.66274	-3.40703	0.116771	0.264929	0.248998	0.0535185	21.5372	0	0	0.3636	1	50	2	0	C39	0.643064
300088	2014	0.0137623	6.66274	-3.471	0.046786	0.383494	0.240731	0.00959622	21.983	0	0	0.3636	1	51	2	0	C39	0.488072
300088	2015	0.00914382	6.66274	-3.51765	0.0497	0.259656	0.231298	0.0816334	22.3002	0	0	0.3636	1	52	2	0	C39	0.573272
300088	2017	0.00956619	6.66274	-3.59265	0.073177	0.413153	0.210468	0.0793244	22.7366	0	0	0.3636	1	45	2	0	C39	0.262125
300088	2018	0.0104765	6.66274	-3.62396	0.077836	0.474267	0.353186	0.0808048	22.9559	1	0	0.3636	1	46	2	0	C39	0.245098
300088	2019	0.0231798	6.66274	-3.66555	0.095312	0.293548	0.233052	0.164408	22.9226	1	0	0.3636	1	47	2	0	C39	0.200683
300088	2020	0.0270723	6.66274	-3.70092	0.085988	0.276816	0.293426	0.163186	23.0148	1	0	0.3636	1	44	3	0	C39	0.260751
300103	2018	0.00925601	7.03351	-3.68494	0.018025	0.119164	0.42199	-0.0206634	20.7641	0	0	0.4444	1	55	0	0	C35	0.873488
300103	2019	0.0216163	7.03351	-3.80106	0.045623	0.415453	0.355582	0.0496541	21.4589	0	0	0.4444	1	56	0	0	N77	0.815312
300103	2020	0.0135812	7.03351	-3.84936	0.033841	0.428848	0.342453	0.0130994	21.5698	0	0	0.4444	1	57	0	0	N77	0.76867
300110	2016	0.0193883	6.79629	-3.73925	0.008223	0.440019	0.135053	0.0666627	21.7257	0	0	0.3333	1	36	1	0	C27	0.462008
300110	2017	0.0172565	6.79629	-3.78239	0.013523	0.463756	0.103578	0.0731115	21.7835	0	0	0.3333	1	37	1	0	C27	0.276044
300110	2018	0.0177821	6.79629	-3.82658	0.011891	0.284765	0.480769	0.0807258	21.8708	0	0	0.3333	1	38	1	0	C27	0.540557
300110	2019	0.0231344	6.79629	-3.85895	0.016663	0.170392	0.413338	0.114133	21.7203	1	1	0.3333	1	55	1	0	C27	0.670913
300125	2011	0.014758	6.73069	-3.32171	0.038896	0.220579	0.64611	-0.046569	21.0537	0	0	0.3333	1	52	2	0	M74	0.809313
300125	2012	0.0110942	6.73069	-3.36763	0.011834	0.258497	0.694911	0.0488184	21.1064	0	0	0.3333	1	53	2	0	M74	0.821993
300125	2013	0.00851214	6.73069	-3.40902	0.01505	0.247789	0.596966	0.0472213	21.1191	0	0	0.3333	1	54	2	0	M74	0.794035
300125	2014	0.00315524	6.73069	-3.49053	0.006427	0.468631	0.422612	0.0475083	21.5866	0	1	0.3333	1	55	2	0	M74	0.648998
300125	2015	0.00446319	6.73069	-3.51637	0.004967	0.432992	0.274709	0.00701339	21.4018	0	0	0.5	1	58	3	0	M74	0.763807
300125	2016	0.00177961	6.73069	-3.54484	-0.034899	0.392604	0.291665	0.0425391	21.2738	0	1	0.4286	1	59	3	0	M74	0.841636
300125	2017	0.00101096	6.73069	-3.56222	-0.189293	0.429489	0.249962	0.00360677	21.0581	0	0	0.5	1	63	3	0	M74	0.662764
300125	2019	0.00315015	6.73069	-3.62725	0.013867	0.339375	0.165896	0.0214537	20.9328	0	0	0.4286	1	65	3	0	M74	0.842027
300125	2020	0.00686534	6.73069	-3.73014	-0.024685	0.624793	0.172019	0.0114544	21.5809	0	1	0.4286	1	66	3	0	M74	0.667926
300134	2016	0.0212576	6.98361	-3.43138	0.01652	0.246138	0.28788	0.0434196	22.7765	0	0	0.4	1	45	4	0	C39	0.279043
300134	2017	0.0256263	6.98361	-3.47423	-0.074088	0.243965	0.386722	0.0150139	22.6796	0	0	0.4	1	46	4	0	C39	0.247943
300148	2019	0.0395226	6.69125	-3.7944	0.00892	0.172211	0.816832	0.0221317	22.0976	0	0	0.4	1	40	0	0	R85	0.539504
300148	2020	0.0484447	6.69125	-3.82136	-0.290381	0.134584	0.743811	0.0482402	21.7639	0	0	0.4	0	37	3	0	I64	0.482148
300153	2011	0.0117916	6.74539	-3.41884	0.034741	0.195031	0.579123	-0.0384091	20.867	0	0	0.3333	1	48	2	0	C38	0.843316
300153	2012	0.0165023	6.74539	-3.44215	0.013052	0.099693	0.807802	-0.0530242	20.7441	0	0	0.3333	1	49	2	0	C38	0.889026
300153	2013	0.0135149	6.74539	-3.48953	0.018689	0.14286	0.576434	0.0595173	20.7973	0	0	0.3333	1	50	2	0	C38	0.870725
300153	2014	0.0161037	6.74539	-3.53848	0.027207	0.184586	0.39999	-0.00557853	20.8643	0	0	0.3333	1	51	1	0	C38	0.776364
300153	2015	0.0230722	6.74539	-3.59888	0.037389	0.258582	0.265071	0.00166996	21.0292	0	0	0.3333	1	52	1	0	C38	0.871442
300153	2016	0.0281705	6.74539	-3.64057	0.023566	0.291579	0.157525	-0.0181963	21.0437	0	0	0.3333	1	53	1	0	C38	0.770091
300153	2017	0.0193313	6.74539	-3.68926	0.018244	0.345197	0.212869	-0.0319094	21.1213	0	0	0.375	1	54	1	0	C38	0.762956
300153	2018	0.0210016	6.74539	-3.73905	0.010712	0.411457	0.32479	0.041053	21.2148	0	0	0.375	1	55	1	0	C38	0.784334
300153	2019	0.0162956	6.74539	-3.78033	0.003281	0.407986	0.352459	0.0152087	21.2276	0	0	0.375	1	56	1	0	C38	0.819391
300161	2012	0.0451653	6.86303	-3.53902	0.012731	0.246649	0.607847	-0.0252774	20.8684	1	0	0.4	1	44	3	0	C34	0.863799
300161	2013	0.0517212	6.86303	-3.59378	0.012176	0.309785	0.421799	0.0573321	20.9861	1	0	0.3333	1	45	3	0	C34	0.80802
300161	2014	0.0714845	6.86303	-3.63945	0.011731	0.318106	0.33164	0.0240198	21.034	1	1	0.375	1	46	3	0	C34	0.807542
300161	2017	0.0626597	6.86303	-3.80919	0.015511	0.410221	0.376719	-0.0672081	21.5674	1	0	0.5	1	37	3	0	C34	0.771807
300161	2018	0.0864562	6.86303	-3.85338	0.004308	0.43638	0.502628	0.0540679	21.6292	1	0	0.3333	1	38	3	0	C34	0.73093
300161	2019	0.108159	6.86303	-3.89044	0.008124	0.443547	0.382123	-0.00325448	21.5853	0	0	0.3333	1	39	3	0	C34	0.775405
300161	2020	0.0880819	6.86303	-3.94178	0.014483	0.522091	0.308391	0.0234617	21.7718	0	0	0.3333	1	40	3	0	C34	0.744665
300162	2012	0.019106	6.85107	-3.34067	0.025117	0.154538	0.70097	0.0652321	20.5984	0	1	0.4286	1	44	3	0	C39	0.849395
300162	2013	0.0305318	6.85107	-3.37881	0.019925	0.156766	0.625264	-0.0397803	20.5864	0	1	0.4286	1	45	3	0	C39	0.88863
300162	2014	0.0295917	6.85107	-3.42615	0.035057	0.155384	0.15219	0.0771688	20.6345	0	1	0.5	1	46	3	0	C39	0.679255
300162	2016	0.0227267	6.85107	-3.57004	0.02035	0.238085	0.303889	0.0659312	21.1285	0	1	0.4286	1	48	3	0	C39	0.886222
300162	2017	0.0255133	6.85107	-3.59871	0.01598	0.175604	0.476883	0.00082398	21.0277	0	1	0.3333	1	49	3	0	C39	0.862242
300162	2018	0.0290766	6.85107	-3.63949	-0.027424	0.226024	0.59847	0.0373198	21.0344	0	1	0.4286	1	50	3	0	C39	0.792517
300162	2019	0.0318102	6.85107	-3.68202	0.032913	0.324715	0.331754	0.0287461	21.0564	0	1	0.4286	1	51	3	0	C39	0.844811
300162	2020	0.050545	6.85107	-3.69941	-0.273348	0.459303	0.259727	-0.00875248	20.8714	0	1	0.4286	1	52	3	0	C39	0.769761
300164	2012	0.00848166	7.19912	-3.76984	0.03992	0.21416	0.526092	0.0112454	21.1266	0	1	0.3333	1	42	3	0	B07	0.773941
300164	2013	0.0103397	7.19912	-3.81222	0.021534	0.227944	0.370968	-0.0538701	21.1488	0	1	0.5	1	50	3	0	B07	0.791039
300164	2014	0.00868231	7.19912	-3.86298	0.017436	0.229536	0.389076	-0.0233569	21.2545	0	0	0.4286	1	51	3	0	B11	0.807973
300164	2015	0.00664526	7.19912	-3.9186	-0.019043	0.208347	0.393464	0.0976209	21.4286	0	0	0.5	1	52	3	0	B11	0.771868
300164	2016	0.00549273	7.19912	-3.96156	0.004382	0.218481	0.397243	-0.00733547	21.4653	0	0	0.4	1	53	3	0	B11	0.823554
300164	2017	0.0064245	7.19912	-4.01915	0.019597	0.259383	0.608848	0.00482851	21.7239	0	0	0.4	1	54	3	0	B11	0.73787
300164	2018	0.0065762	7.19912	-4.06288	0.050064	0.37216	0.508174	0.069256	21.7932	0	0	0.4	1	55	3	0	B11	0.660229
300164	2019	0.00602449	7.19912	-4.10353	0.01711	0.365718	0.569691	0.0575739	21.806	0	0	0.4	1	56	3	0	B11	0.62823
300164	2020	0.015057	7.19912	-4.10362	-0.290381	0.43779	0.390778	0.00233173	21.2611	0	0	0.3333	1	57	3	0	B11	0.640823
300168	2012	0.108159	6.66786	-3.77164	0.069233	0.163163	0.395396	0.0400558	21.1434	0	1	0.5	1	50	3	0	I65	0.733808
300168	2013	0.0524252	6.66786	-3.84073	0.065985	0.287203	0.251697	0.00564361	21.4548	0	1	0.4286	1	51	3	0	I65	0.642423
300168	2014	0.0268001	6.66786	-3.91286	0.053292	0.549867	0.076517	-0.0268655	22.0408	0	1	0.4286	1	53	3	0	I65	0.075002
300168	2015	0.0676583	6.66786	-3.9579	0.045197	0.610203	0.076517	0.00246158	22.3478	0	1	0.4286	1	54	3	0	I65	0.107428
300168	2016	0.0632014	6.66786	-3.99718	0.04016	0.613775	0.096421	0.0191072	22.5196	0	1	0.4286	1	55	3	0	I65	0.108574
300168	2017	0.0379794	6.66786	-4.03045	0.040564	0.648529	0.149136	-0.0292408	22.8032	0	1	0.4286	1	56	3	0	I65	0.189389
300168	2018	0.0745968	6.66786	-4.07126	0.028803	0.532634	0.211497	0.00923969	22.78	0	1	0.5	1	50	3	0	I65	0.196761
300168	2019	0.0709064	6.66786	-4.11214	-0.184186	0.617534	0.131318	0.0218905	22.7533	1	0	0.3333	1	50	3	0	I65	0.30811
300169	2012	0.00951189	7.21548	-3.6401	0.010201	0.30237	0.526041	-0.0841253	21.0397	0	1	0.375	1	51	1	0	C29	0.821146
300169	2014	0.0122622	7.21548	-3.75075	0.010327	0.340105	0.464854	0.0766449	21.3374	0	0	0.4286	1	41	3	0	C29	0.813075
300169	2015	0.0145033	7.21548	-3.7894	0.006565	0.319927	0.274332	0.075935	21.3226	0	0	0.4286	1	41	3	0	C29	0.774042
300169	2016	0.0169878	7.21548	-3.83946	0.004322	0.384454	0.308639	-0.00901843	21.4391	0	0	0.4286	1	42	3	0	C29	0.785288
300169	2017	0.0160781	7.21548	-3.8802	-0.018221	0.428501	0.438532	0.0054193	21.4481	0	0	0.4286	1	43	3	0	C29	0.75995
300169	2018	0.00899438	7.21548	-3.92037	0.007619	0.420847	0.505287	0.00359865	21.4503	0	0	0.4286	1	44	3	0	C29	0.754158
300169	2019	0.00720481	7.21548	-3.94948	-0.158422	0.50235	0.350716	-0.013143	21.3235	0	0	0.4286	1	45	3	0	C29	0.792812
300177	2013	0.0527627	6.5816	-3.33758	0.093868	0.116968	0.325498	0.0583544	20.8574	0	0	0.4286	1	44	0	0	C39	0.855567
300177	2014	0.0640727	6.5816	-3.39436	0.080891	0.147105	0.286151	0.00913218	20.991	0	0	0.4286	1	42	2	0	C39	0.869854
300177	2015	0.043569	6.5816	-3.47337	8.4e-05	0.126345	0.269369	-0.0166515	21.3669	0	0	0.4	1	43	2	0	C39	0.806599
300177	2016	0.0554686	6.5816	-3.51993	0.009035	0.18654	0.302182	0.0565464	21.4448	0	0	0.4	1	36	2	0	C39	0.825738
300177	2017	0.056381	6.5816	-3.5739	0.034946	0.232952	0.429786	0.04501	21.6373	0	0	0.4	1	37	2	0	C39	0.786289
300177	2018	0.0587028	6.5816	-3.62055	0.051704	0.243108	0.458811	0.00835521	21.7489	0	1	0.4286	1	56	0	0	C39	0.629925
300177	2019	0.0768355	6.5816	-3.66692	-0.050657	0.35043	0.337214	0.0214633	21.8785	0	1	0.4286	1	57	0	0	C39	0.671706
300177	2020	0.0662972	6.5816	-3.71097	0.043855	0.415819	0.282062	-0.0127524	21.9821	0	1	0.4286	1	58	0	0	C39	0.66872
300197	2012	0.0186726	6.74608	-3.57271	0.087824	0.357542	0.410848	-0.0998364	21.619	0	1	0.4286	1	43	2	0	E48	0.641557
300197	2013	0.0158437	6.74608	-3.63176	0.064926	0.499846	0.335066	-0.0835378	22.0055	0	1	0.4286	1	44	2	0	E48	0.474243
300197	2014	0.015183	6.74608	-3.67789	0.048099	0.596068	0.251512	-0.0477395	22.3455	0	0	0.4286	1	45	2	0	E48	0.429476
300197	2015	0.0148311	6.74608	-3.71471	0.043829	0.529989	0.256797	-0.00820089	22.6603	0	0	0.4286	1	40	2	0	E48	0.424613
300197	2016	0.015926	6.74608	-3.73213	0.046242	0.540682	0.280436	-0.0548491	23.1603	0	0	0.4286	1	41	2	0	E48	0.293045
300197	2017	0.0159679	6.74608	-3.71978	0.03737	0.68682	0.226055	-0.0421093	23.7337	0	0	0.4286	1	42	2	0	E48	0.115002
300197	2018	0.0119401	6.74608	-3.7354	0.012138	0.723942	0.263552	0.015981	23.9296	0	0	0.4286	1	50	4	1	N77	0.077089
300199	2012	0.0218587	6.84898	-3.41524	0.07993	0.095617	0.526511	0.077605	20.8397	0	0	0.3333	1	49	4	1	C27	0.835741
300199	2013	0.0269471	6.84898	-3.47267	0.100824	0.127632	0.240781	0.119095	20.9769	0	0	0.3333	1	50	4	1	C27	0.807915
300199	2014	0.0271149	6.84898	-3.54277	0.101069	0.236422	0.201373	0.0903854	21.2524	0	0	0.4286	1	51	4	1	C27	0.685271
300199	2015	0.0146041	6.84898	-3.63121	0.086109	0.256256	0.184458	0.0391541	21.9891	0	0	0.4286	1	52	4	1	C27	0.627714
300199	2016	0.0135437	6.84898	-3.67675	0.065498	0.191254	0.292585	0.0665046	22.2177	0	0	0.4286	1	53	4	1	C27	0.578176
300199	2017	0.0168774	6.84898	-3.71796	0.062235	0.266735	0.324749	0.0403437	22.3906	0	0	0.4286	1	54	4	1	C27	0.441606
300199	2018	0.0337819	6.84898	-3.75774	-0.060205	0.400795	0.385173	0.00830316	22.4567	0	0	0.4286	1	55	4	1	C27	0.344793
300199	2019	0.0552643	6.84898	-3.79745	-0.187268	0.527364	0.333223	0.0221465	22.2761	0	0	0.5	1	56	4	1	C27	0.540683
300206	2012	0.0667944	6.64299	-3.7505	0.042319	0.070763	0.743705	0.0638102	20.9591	0	1	0.4286	1	53	2	0	C35	0.817239
300208	2015	0.0203917	6.83758	-3.80292	0.158433	0.458394	0.076517	0.251773	21.4826	0	0	0.4444	1	46	4	1	C38	0.545315
300208	2016	0.0119425	6.83758	-3.86028	0.095021	0.419329	0.134767	-0.065563	21.744	0	0	0.3636	1	33	2	1	C38	0.596061
300208	2017	0.00983873	6.83758	-3.91401	0.085675	0.506171	0.190089	-0.0328144	22.0822	1	0	0.4	1	34	2	1	C38	0.621172
300208	2018	0.00593866	6.83758	-3.95791	0.03662	0.583372	0.308347	-0.115147	22.3503	1	0	0.4	1	35	2	1	C38	0.523521
300208	2019	0.00152437	6.83758	-3.99764	-0.047306	0.672423	0.215552	-0.115147	22.4719	1	0	0.3636	1	43	4	0	C38	0.556049
300208	2020	0.00100384	6.83758	-4.03717	-0.0861	0.695617	0.109975	0.0193257	22.2495	1	0	0.3636	1	44	4	0	C38	0.640282
300212	2012	0.0420306	6.4399	-3.52839	0.061405	0.442962	0.259243	-0.0891879	21.1133	1	0	0.3333	1	44	3	0	I65	0.658127
300212	2013	0.0283588	6.4399	-3.60472	0.045411	0.580962	0.160598	-0.0804472	21.5061	1	0	0.375	1	45	3	0	I65	0.387969
300212	2014	0.0339566	6.4399	-3.66799	0.04787	0.662112	0.105959	-0.115147	21.9038	1	0	0.3333	1	46	3	0	I65	0.282961
300212	2015	0.0281794	6.4399	-3.7173	0.031971	0.437518	0.158887	-0.089603	22.2612	1	0	0.4	1	47	3	0	I65	0.523613
300212	2017	0.0246169	6.4399	-3.7854	0.030305	0.640926	0.221998	-0.0514597	22.9257	1	0	0.3333	1	49	3	0	I65	0.338707
300212	2018	0.0198831	6.4399	-3.81403	0.032198	0.6557	0.234603	-0.0342977	23.1312	1	0	0.3333	1	50	3	0	I65	0.274839
300212	2019	0.0168085	6.4399	-3.84346	0.032377	0.697864	0.148532	0.0178859	23.281	1	1	0.375	1	51	3	0	I65	0.300928
300212	2020	0.0174893	6.4399	-3.86863	0.045326	0.696564	0.156306	0.00897876	23.4563	1	1	0.3333	1	52	3	0	I65	0.35599
300222	2016	0.0221982	6.64413	-3.7177	0.057993	0.247427	0.405161	0.0119227	22.3078	0	0	0.375	1	44	3	0	C38	0.652412
300222	2017	0.0258649	6.64413	-3.75727	0.058728	0.306906	0.394094	-0.0102085	22.5122	0	0	0.3333	1	45	3	0	C38	0.537438
300240	2012	0.0190987	6.73109	-3.84375	0.08765	0.258964	0.605507	0.149849	21.0715	0	0	0.3333	1	52	3	0	G59	0.820541
300240	2013	0.0194587	6.73109	-3.88946	0.044328	0.221861	0.66356	0.0875674	21.1232	0	0	0.3333	1	53	3	0	G59	0.829282
300240	2014	0.0194362	6.73109	-3.93661	0.029275	0.270944	0.478705	0.0180686	21.1908	0	0	0.3333	1	54	3	0	G59	0.796855
300240	2015	0.01607	6.73109	-3.98209	0.035006	0.294376	0.201011	0.114045	21.2454	0	0	0.3333	1	55	3	0	G59	0.775571
300240	2016	0.0153709	6.73109	-4.03872	0.039134	0.378123	0.262293	0.0613438	21.4301	0	0	0.3333	1	57	3	0	G59	0.763965
300240	2018	0.0202066	6.73109	-4.13156	0.010692	0.481727	0.322988	0.0304099	21.6017	0	0	0.3333	1	59	3	0	G59	0.653282
300240	2019	0.0186053	6.73109	-4.17567	0.019618	0.473122	0.378049	0.0224166	21.6653	0	0	0.3333	1	60	3	0	G59	0.707935
300240	2020	0.019516	6.73109	-4.22128	0.00135	0.519376	0.384173	0.0934221	21.7625	0	0	0.3333	1	61	3	0	G59	0.650235
300253	2019	0.0753993	6.79432	-3.75792	0.077277	0.236537	0.179718	0.0455764	22.3562	0	0	0.4286	1	56	2	0	I65	0.436982
300254	2017	0.0298952	6.97017	-3.57139	0.020344	0.360478	0.405175	0.0264086	21.1411	0	0	0.3333	1	60	3	0	C27	0.815966
300254	2018	0.04688	6.97017	-3.60976	0.006531	0.377393	0.511382	0.0257007	21.1259	0	0	0.3333	1	60	3	0	C27	0.819201
300254	2019	0.031025	6.97017	-3.66844	-0.000986	0.482471	0.390567	0.0386407	21.3122	0	0	0.375	1	61	3	0	C27	0.82128
300273	2013	0.0221597	6.87938	-3.77474	0.112415	0.32372	0.151877	-0.115147	21.1727	0	1	0.3333	1	46	2	0	C35	0.56342
300273	2014	0.0169967	6.87938	-3.85122	0.094182	0.482333	0.122111	-0.115147	21.5967	0	1	0.3333	1	47	2	0	C35	0.505324
300273	2015	0.0115129	6.87938	-3.91282	0.028857	0.354848	0.186869	-0.115147	22.0396	0	1	0.3333	1	48	2	0	C35	0.597328
300273	2016	0.0132339	6.87938	-3.95709	0.021032	0.458804	0.199861	-0.0896822	22.2428	0	1	0.375	1	49	2	0	C35	0.540174
300273	2017	0.0130061	6.87938	-3.99783	0.017401	0.543003	0.287635	-0.105768	22.4403	0	1	0.375	1	50	2	0	C35	0.523522
300273	2018	0.0129038	6.87938	-4.03745	0.018476	0.550457	0.400715	-0.100763	22.4946	0	1	0.3333	1	51	2	0	C35	0.517182
300273	2019	0.00928104	6.87938	-4.07606	0.006789	0.580511	0.368525	0.00179803	22.5952	0	1	0.375	1	51	2	0	C35	0.571283
300273	2020	0.00743363	6.87938	-4.11567	0.009692	0.579273	0.347926	0.0177822	22.6161	0	1	0.3333	1	52	2	0	C35	0.575779
300282	2018	0.0237051	6.62793	-3.74282	0.040199	0.143949	0.741796	-0.0225441	21.792	0	0	0.3636	1	41	2	0	C39	0.553507
300290	2019	0.0412283	6.81842	-3.65673	0.027774	0.313974	0.295212	0.0502529	21.192	0	0	0.3333	1	47	3	0	I65	0.800696
300290	2020	0.0382353	6.81842	-3.71688	0.047766	0.288597	0.429106	0.0574056	21.4079	0	1	0.4286	1	48	3	0	I65	0.766381
300299	2019	0.0545752	6.90461	-3.80402	-0.290381	0.642084	0.126756	0.0733292	21.074	0	0	0.3333	0	43	3	0	I65	0.763734
300299	2020	0.0609153	6.90461	-3.82086	0.030412	0.608194	0.081932	0.0579258	20.8826	0	0	0.4286	0	44	3	0	I65	0.905912
300317	2013	0.0238145	6.92111	-3.8555	0.017871	0.444295	0.403589	0.0271889	20.8416	0	0	0.3333	1	36	2	1	C38	0.775815
300317	2014	0.0212098	6.92111	-3.92113	0.004445	0.556395	0.23218	-0.0280826	21.0486	0	0	0.3333	1	37	2	1	C38	0.675031
300317	2015	0.00446658	6.92111	-4.03613	0.021034	0.636574	0.28702	0.0220816	22.5915	0	0	0.3333	1	39	2	1	C38	0.387181
300317	2016	0.0031929	6.92111	-4.06508	0.03743	0.496088	0.369628	0.0273231	22.9325	0	0	0.3333	1	40	2	1	C38	0.374496
300317	2017	0.0040577	6.92111	-4.10552	0.031989	0.450597	0.405836	0.00955207	22.9232	0	0	0.3333	1	41	2	1	C38	0.387657
300317	2018	0.00354059	6.92111	-4.15494	-0.290381	0.561682	0.396139	0.0468432	22.6503	0	0	0.3333	1	42	2	1	C38	0.305585
300317	2019	0.00765668	6.92111	-4.19624	-0.25121	0.554858	0.32239	0.0906243	22.1853	0	0	0.3333	1	43	2	1	C38	0.569078
300317	2020	0.00462615	6.92111	-4.22391	0.009008	0.422278	0.244086	0.0679089	21.9452	0	0	0.3333	1	44	2	1	C38	0.664275
300323	2015	0.0249043	6.97334	-3.55581	-0.022767	0.603959	0.177266	-0.00619095	22.1619	0	0	0.3333	0	30	2	1	C39	0.428649
300323	2017	0.0130126	6.97334	-3.62085	0.050706	0.603633	0.218882	0.0518746	23.016	0	0	0.4286	0	31	2	1	C39	0.249115
300323	2018	0.0142594	6.97334	-3.64351	0.018906	0.541862	0.416168	0.0535738	23.2804	0	0	0.4286	0	32	2	1	C39	0.18335
300323	2019	0.0185524	6.97334	-3.69136	-0.090552	0.584419	0.3502	0.0357809	23.1718	0	0	0.4286	0	33	2	1	C39	0.296426
300323	2020	0.0138619	6.97334	-3.73448	0.001653	0.428285	0.372375	-0.00998657	23.1243	0	0	0.4286	1	56	4	1	C39	0.291545
300339	2013	0.0394322	6.88287	-3.33161	0.07137	0.321294	0.329719	0.0222222	20.8127	0	1	0.3333	1	47	2	0	I65	0.67824
300339	2014	0.0299157	6.88287	-3.44729	0.050492	0.340357	0.366999	0.0211962	21.5407	0	1	0.3333	1	48	2	0	I65	0.709065
300339	2015	0.0214116	6.88287	-3.51784	0.038621	0.355089	0.248595	0.0153673	22.3324	0	1	0.3636	1	49	2	0	I65	0.488526
300339	2016	0.0332743	6.88287	-3.55793	0.060001	0.305641	0.370983	0.0565272	22.3575	0	1	0.4444	1	50	2	0	I65	0.526202
300339	2017	0.0355831	6.88287	-3.59791	0.045656	0.314349	0.460986	0.0265575	22.4182	0	1	0.3636	1	51	2	0	I65	0.498185
300339	2018	0.0473079	6.88287	-3.63645	0.048448	0.268841	0.551065	0.0433114	22.5726	0	0	0.4	1	39	0	0	I65	0.250434
300339	2019	0.062975	6.88287	-3.67723	-0.290381	0.390971	0.228219	0.0237417	22.2552	0	0	0.4	1	50	0	0	I65	0.442021
300339	2020	0.0744183	6.88287	-3.71628	0.038866	0.336393	0.315417	0.04005	22.1874	0	1	0.3333	1	54	2	0	I65	0.615725
300343	2016	0.00410605	6.82629	-3.67788	0.039276	0.203755	0.44488	-0.00969789	22.3438	0	0	0.3333	1	39	0	0	I64	0.599704
300343	2017	0.00505933	6.82629	-3.7171	0.064743	0.270496	0.556088	0.0762473	22.5265	0	0	0.3333	1	40	0	0	I64	0.522433
300343	2018	0.00686243	6.82629	-3.75499	-0.290381	0.43497	0.429467	-0.011059	22.1224	0	0	0.3333	1	41	0	0	I64	0.421158
300343	2019	0.0169653	6.82629	-3.78837	-0.290381	0.711725	0.192295	0.0344755	21.9131	0	0	0.375	1	42	0	0	I64	0.667352
300358	2015	0.0414591	6.78589	-3.65097	0.064277	0.363301	0.31802	-0.0138283	21.593	0	1	0.4444	1	53	2	0	C35	0.769331
300358	2016	0.0346584	6.78589	-3.70282	0.041127	0.433965	0.343356	-0.0102844	21.7918	0	1	0.4444	1	54	2	0	C35	0.748094
300358	2017	0.0348841	6.78589	-3.75442	0.04055	0.413795	0.463221	0.0404584	22.0984	0	1	0.4444	1	55	2	0	C35	0.682444
300358	2018	0.0453408	6.78589	-3.79556	0.009935	0.425929	0.503007	0.0491238	22.1489	0	0	0.4444	1	56	2	0	C35	0.549615
300358	2019	0.0405228	6.78589	-3.83687	0.010525	0.462798	0.457652	0.0610042	22.2262	0	1	0.3636	1	57	2	0	C35	0.593996
300358	2020	0.0416621	6.78589	-3.87481	0.029099	0.583933	0.303524	0.134199	22.6558	0	1	0.3636	1	58	2	0	C35	0.438293
300368	2015	0.0270797	6.68023	-3.48665	0.052917	0.184682	0.219649	0.0737995	21.0975	0	0	0.3333	1	44	2	0	C35	0.831141
300368	2016	0.0385467	6.68023	-3.54582	0.043012	0.254856	0.272521	0.0246787	21.2841	0	1	0.3333	1	45	2	0	C35	0.810548
300375	2020	0.0271771	6.56639	-4.22391	-0.027841	0.259122	0.534858	0.0812075	21.627	0	1	0.4286	1	42	2	0	C29	0.75449
300390	2018	0.026177	6.77108	-3.8965	0.046928	0.219155	0.442307	0.103627	20.8492	0	0	0.3333	1	48	3	0	C39	0.88007
300390	2019	0.0274765	6.77108	-3.93793	0.056549	0.217259	0.33085	0.128393	20.8601	0	0	0.3333	1	49	3	0	C39	0.77208
300423	2018	0.0165155	6.82631	-3.755	0.065757	0.579097	0.374831	-0.0706091	22.6477	0	0	0.4286	1	41	3	0	C38	0.467112
300423	2019	0.0185992	6.82631	-3.79117	0.075625	0.558193	0.368578	-0.0224016	22.7827	0	0	0.3333	1	42	3	0	C38	0.445163
300423	2020	0.0184002	6.82631	-3.83008	0.071408	0.500568	0.436455	0.0867305	22.8133	0	0	0.3333	1	43	3	0	C38	0.446547
300437	2019	0.0043284	6.9627	-4.11734	0.034487	0.591138	0.389887	0.0239551	22.2652	0	1	0.4286	1	54	2	0	C26	0.607895
300438	2016	0.0266839	6.86482	-3.71328	0.0723	0.498408	0.177899	0.00232854	21.366	0	1	0.3333	1	53	3	0	C38	0.765698
300438	2017	0.0231368	6.86482	-3.79237	0.068178	0.45151	0.31063	-0.00191511	22.0248	0	1	0.3333	1	54	3	0	C38	0.668732
300438	2018	0.0227552	6.86482	-3.83788	0.054118	0.531321	0.352935	0.0253275	22.3412	0	1	0.3333	1	55	3	0	C38	0.475023
300438	2019	0.0263575	6.86482	-3.87793	0.033555	0.535915	0.272453	0.0354338	22.4093	0	1	0.3333	1	56	3	0	C38	0.534938
300438	2020	0.0256537	6.86482	-3.91464	0.009262	0.620337	0.198848	0.0627766	22.6633	0	1	0.3333	1	57	3	0	C38	0.433352
300440	2020	0.051289	6.86022	-3.67677	0.073086	0.293634	0.299704	0.0497641	21.4066	0	0	0.4286	1	47	3	0	I65	0.811189
300457	2017	0.0326752	6.67084	-3.58659	0.071597	0.602604	0.197732	-0.0149798	21.8711	0	1	0.3333	1	37	1	0	C35	0.594887
300457	2018	0.0243398	6.67084	-3.63793	0.064267	0.415528	0.337328	0.015241	22.3608	0	1	0.375	1	42	3	0	C35	0.431903
300457	2019	0.023769	6.67084	-3.67772	0.032962	0.439955	0.262726	0.0221241	22.46	1	1	0.375	1	43	3	0	C35	0.512497
300457	2020	0.0214378	6.67084	-3.71014	0.023854	0.34529	0.300614	0.0252377	22.8116	1	0	0.375	1	44	3	0	C35	0.396744
300467	2016	0.0459312	6.77722	-3.31419	0.027487	0.292836	0.111891	0.0529882	20.4337	0	0	0.4286	1	32	1	0	I64	0.834121
300467	2017	0.0114812	6.77722	-3.5116	0.028084	0.160319	0.433078	0.0223686	22.0007	0	0	0.5	1	33	1	0	I64	0.526184
300467	2018	0.0243369	6.77722	-3.54043	-0.288476	0.199208	0.494767	0.097233	21.7468	0	0	0.4286	1	34	1	0	I64	0.333238
300467	2019	0.0624542	6.77722	-3.53937	-0.290381	0.319984	0.316659	0.106652	21.218	0	0	0.4286	1	35	1	0	I64	0.664877
300467	2020	0.0834503	6.77722	-3.53808	0.067498	0.276871	0.318159	0.146078	20.8612	1	0	0.3333	1	36	1	0	I64	0.824812
300469	2016	0.0636449	6.89994	-3.77657	0.036052	0.465062	0.156388	-0.0741798	20.572	0	1	0.3333	1	50	2	0	I65	0.883005
300469	2017	0.04376	6.89994	-3.86562	0.026955	0.642628	0.199356	0.00674473	20.9199	0	1	0.3333	1	51	2	0	I65	0.819069
300469	2018	0.0436867	6.89994	-3.92034	0.037346	0.649625	0.16886	0.00291803	21.0418	0	0	0.3333	1	52	2	0	I65	0.80459
300469	2019	0.0706103	6.89994	-3.95478	-0.11383	0.723328	0.0986	-0.0195433	20.9944	0	1	0.3333	1	45	3	0	I65	0.81411
300523	2018	0.0731426	6.70815	-3.64258	0.083682	0.349219	0.189856	0.00796936	21.4783	1	0	0.3333	1	54	4	0	I65	0.650743
300523	2019	0.0566284	6.70815	-3.69792	0.062709	0.370663	0.155262	-0.0169241	21.7026	1	0	0.3333	1	55	4	0	I65	0.690276
300523	2020	0.0360908	6.70815	-3.74479	0.039775	0.416788	0.202325	0.0255714	21.8318	1	1	0.375	1	56	4	0	I65	0.762408
300558	2017	0.108159	6.61706	-3.70023	0.090436	0.254771	0.163504	0.100345	21.7432	0	1	0.3333	1	54	4	1	C27	0.479772
300558	2018	0.108159	6.61706	-3.75035	0.04726	0.363683	0.277096	0.0827716	21.9646	0	1	0.3333	1	55	4	1	C27	0.38978
300558	2019	0.108159	6.61706	-3.79542	0.054639	0.402609	0.092403	0.134292	22.1424	0	1	0.3333	1	56	4	1	C27	0.338371
300558	2020	0.108159	6.61706	-3.83796	0.114941	0.207541	0.093492	0.123533	22.3776	0	1	0.3333	1	57	4	1	C27	0.524316
300612	2018	0.0293386	6.64363	-3.35965	0.043042	0.162603	0.395531	0.228346	20.3013	0	0	0.4286	1	52	2	0	L72	0.936225
300621	2020	0.0188042	6.76571	-4.18426	0.016007	0.643413	0.28355	0.0463104	21.8208	1	0	0.3333	1	52	1	0	E50	0.713787
300633	2018	0.108159	6.77068	-3.75014	0.13762	0.285821	0.198434	0.127283	21.3307	0	0	0.3333	1	68	0	0	C35	0.699326
300741	2019	0.0196365	6.55847	-4.06871	0.149661	0.05894	0.752842	0.154862	22.849	0	0	0.4286	0	52	3	0	C26	0.054674
300741	2020	0.0183976	6.55847	-4.10885	0.143734	0.059507	0.593556	0.130371	22.8455	0	0	0.3333	0	53	3	0	C26	0.091404
300757	2020	0.0321449	6.98408	-3.46462	-0.039272	0.598602	0.202608	-0.0605935	21.2716	0	0	0.4286	1	43	2	0	C35	0.819801
300759	2020	0.008846	6.8709	-3.76938	0.096315	0.24982	0.208614	0.138436	23.2005	0	1	0.3636	1	57	4	1	M73	0.246607
300761	2020	0.00295509	6.89311	-4.06435	0.027466	0.277921	0.608316	0.022162	22.9479	0	1	0.3333	1	56	3	0	A03	0.311302
300770	2020	0.0116827	6.59512	-3.54823	0.175552	0.191744	0.228143	0.160259	21.9097	1	0	0.3333	1	61	2	0	I63	0.4547
300785	2020	0.0625473	6.85381	-3.47622	0.079683	0.159916	0.456382	0.0847492	21.4001	0	1	0.4286	1	37	3	1	I64	0.7044
600018	2012	0.00027727	6.90683	-3.77962	0.067039	0.384765	0.576998	0.0751027	25.1904	1	0	0.3333	1	41	0	0	G55	0.055312
600018	2013	0.00034322	6.90683	-3.81546	0.070822	0.36974	0.377545	0.0971958	25.2075	1	1	0.3333	1	42	0	0	G55	0.048463
600018	2014	0.000288842	6.90683	-3.84025	0.08324	0.361182	0.334336	0.108283	25.2695	1	0	0.3333	1	46	0	0	G55	0.032774
600018	2015	0.000273572	6.90683	-3.86926	0.079838	0.318433	0.37295	0.098131	25.3135	1	0	0.375	1	47	0	0	G55	0.034827
600018	2016	0.00032496	6.90683	-3.86518	0.069255	0.415691	0.410369	0.0174331	25.4836	1	0	0.375	1	48	0	0	G55	0.010903
600018	2017	0.00031995	6.90683	-3.85297	0.090958	0.454409	0.355276	0.0680478	25.6737	1	0	0.3333	1	49	0	0	G55	0.014646
600018	2018	0.000357124	6.90683	-3.88675	0.079464	0.429577	0.452334	0.039553	25.6956	1	0	0.3333	1	50	0	0	G55	0.005119
600018	2019	0.000332033	6.90683	-3.93109	0.069813	0.361439	0.490484	0.0434178	25.6803	1	0	0.3636	1	51	0	0	G55	0.012598
600018	2020	0.000660756	6.90683	-3.94457	0.058896	0.384449	0.578717	0.0717424	25.7726	1	0	0.3636	1	52	0	0	G55	0.01502
600989	2020	0.00262554	6.80989	-3.58967	0.121317	0.32029	0.476157	0.136038	24.3636	0	0	0.3333	1	54	3	0	C26	0.037083
601011	2012	0.00295384	6.68208	-3.51792	0.014394	0.434047	0.522373	0.010121	22.3568	0	0	0.3333	1	57	2	0	C25	0.503292
601011	2013	0.00202125	6.68208	-3.55795	0.001418	0.455622	0.514389	0.0428594	22.3995	0	1	0.3333	1	57	0	0	C25	0.440691
601011	2014	0.00154173	6.68208	-3.59773	0.011733	0.473255	0.457765	0.0484782	22.4579	0	1	0.3333	1	48	0	0	C25	0.474074
601011	2015	0.00117678	6.68208	-3.63029	0.011166	0.380015	0.397374	0.0184273	22.8076	0	1	0.3333	1	49	0	0	C25	0.330347
601011	2016	0.00199079	6.68208	-3.66559	0.009926	0.436261	0.376784	0.0368614	22.9216	0	0	0.3333	1	50	0	0	C25	0.255015
601011	2017	0.00185431	6.68208	-3.6989	0.015214	0.373742	0.385517	0.00951106	23.0511	0	0	0.3333	1	53	0	0	C25	0.228858
601011	2018	0.000743278	6.68208	-3.73514	0.030416	0.378119	0.523389	0.0395306	23.1138	0	0	0.3333	1	54	0	0	C25	0.142904
601011	2019	0.00123735	6.68208	-3.77564	0.004669	0.368063	0.608418	0.0201584	23.1058	0	0	0.375	1	55	0	0	C25	0.270127
601011	2020	0.00115797	6.68208	-3.81415	0.002874	0.380114	0.62385	0.0290621	23.1294	0	0	0.3333	1	56	3	0	C25	0.216856
601018	2013	0.000273572	6.52286	-3.1743	0.071856	0.269502	0.71628	0.0799038	24.4519	1	0	0.4167	1	59	2	0	G55	0.151605
601018	2014	0.000305554	6.52286	-3.20055	0.067165	0.275752	0.456404	0.0599635	24.5279	1	0	0.3333	1	60	2	0	G55	0.10227
601018	2016	0.000388544	6.52286	-3.23008	0.042811	0.369649	0.419859	0.0813052	24.7863	1	0	0.3333	1	55	3	0	G55	0.028275
601018	2017	0.000394416	6.52286	-3.25595	0.045937	0.365056	0.430278	0.0455561	24.8537	1	0	0.3333	1	56	3	0	G55	0.031137
601021	2016	0.00368411	6.90801	-3.5635	0.048381	0.627238	0.291019	0.103822	23.7012	0	0	0.4286	0	52	0	0	G56	0.118611
601021	2018	0.00394797	6.90801	-3.60539	0.05655	0.498608	0.329935	0.108965	24.0033	0	0	0.375	1	49	1	0	G56	0.048563
601021	2019	0.00426219	6.90801	-3.63107	0.062594	0.48781	0.275718	0.117014	24.1031	0	0	0.375	1	50	1	0	G56	0.086237
601021	2020	0.00331246	6.90801	-3.65598	-0.018229	0.562725	0.205375	0.0254629	24.2024	0	0	0.375	1	51	1	0	G56	0.07783
601106	2012	0.00944405	7.05173	-3.15834	0.000733	0.532061	0.461224	-0.0517927	24.3119	1	0	0.5556	1	55	0	0	C35	0.163242
601106	2013	0.00951807	7.05173	-3.20058	0.000387	0.525901	0.521745	0.0415893	24.2984	1	0	0.5556	1	56	0	0	C35	0.184992
601106	2014	0.00939089	7.05173	-3.22137	0.000482	0.575707	0.285127	-0.0573818	24.4118	1	0	0.5	1	57	0	0	C35	0.131842
601106	2015	0.00730922	7.05173	-3.26983	-0.04766	0.603737	0.200888	-0.0112659	24.3626	1	0	0.5714	1	58	0	0	C35	0.058089
601106	2016	0.00958422	7.05173	-3.34582	-0.190355	0.694593	0.164422	0.0164494	24.1383	1	0	0.5714	1	59	0	0	C35	0.020633
601106	2019	0.0141208	7.05173	-3.4528	0.003879	0.662735	0.269086	0.0579659	24.2226	1	0	0.5714	1	56	2	0	C35	0.136245
601118	2012	0.000585786	6.89756	-3.41396	0.027424	0.173447	0.637837	-0.0416434	23.1323	1	0	0.3333	1	56	4	0	A01	0.401148
601118	2013	0.000551048	6.89756	-3.44874	0.013468	0.233712	0.540785	0.029132	23.2096	1	0	0.3333	1	57	4	0	A01	0.390952
601118	2014	0.000932057	6.89756	-3.48726	0.002348	0.258074	0.243065	-0.00138945	23.2302	1	0	0.3333	1	58	4	0	A01	0.251537
601118	2015	0.000769335	6.89756	-3.52355	-0.076247	0.3696	0.235667	-0.0184562	23.2798	1	0	0.375	1	53	4	0	A01	0.173037
601118	2016	0.00107121	6.89756	-3.55875	0.004688	0.401892	0.249223	0.0391697	23.3402	1	1	0.375	1	54	4	0	A01	0.148857
601118	2017	0.00100462	6.89756	-3.6007	-0.020663	0.405183	0.291968	-0.00576291	23.3161	1	0	0.3333	1	55	4	0	A01	0.122095
601118	2018	0.00116195	6.89756	-3.63131	0.014832	0.329883	0.427794	0.0371926	23.4268	1	0	0.3333	1	42	0	0	A01	0.079863
601118	2019	0.00191819	6.89756	-3.65998	0.006894	0.402965	0.360964	0.0549271	23.5464	1	0	0.3333	1	43	0	0	A01	0.16773
601118	2020	0.00169662	6.89756	-3.69462	0.003721	0.429018	0.358665	0.0264728	23.5989	1	0	0.3333	1	44	0	0	A01	0.193316
601126	2011	0.0487714	6.57789	-3.83093	0.061025	0.220469	0.641406	-0.0147821	21.981	0	0	0.3333	1	48	4	0	C38	0.730304
601126	2012	0.0590485	6.57789	-3.87606	0.068991	0.324597	0.539551	0.00278645	22.1749	0	0	0.3333	1	49	4	0	C38	0.63546
601126	2013	0.0681894	6.57789	-3.91742	0.078674	0.321083	0.343087	-0.0131738	22.2728	0	0	0.3333	1	46	3	0	C38	0.621517
601126	2014	0.0689882	6.57789	-3.9579	0.066138	0.321497	0.397391	0.00220908	22.3477	0	0	0.3333	1	36	3	0	C38	0.603047
601126	2015	0.0686372	6.57789	-3.99783	0.060803	0.337283	0.291257	0.0129066	22.441	0	0	0.375	1	37	3	0	C38	0.616241
601126	2016	0.0725861	6.57789	-4.03787	0.05133	0.30266	0.401868	0.0273894	22.4322	0	0	0.4286	1	38	3	0	C38	0.65797
601126	2018	0.0767189	6.57789	-4.11777	0.035677	0.297762	0.67998	0.0922406	22.4511	0	0	0.4286	1	44	0	0	C38	0.58195
601126	2019	0.078602	6.57789	-4.15752	0.030711	0.332556	0.605851	0.147566	22.4868	0	0	0.4286	1	42	0	0	C38	0.445113
601126	2020	0.0642172	6.57789	-4.19497	0.049189	0.393538	0.500368	0.143681	22.6487	0	0	0.4286	1	43	0	0	C38	0.126085
601127	2017	0.034234	6.72206	-3.46069	0.046443	0.754404	0.222455	0.0420507	23.8893	0	1	0.3333	1	55	3	0	C36	0.077584
601127	2018	0.0625779	6.72206	-3.48545	0.019118	0.729171	0.250947	0.0418369	24.0028	0	1	0.3333	1	56	3	0	C36	0.051923
601127	2019	0.0736813	6.72206	-3.50822	0.002853	0.737645	0.239609	0.0110771	24.1223	0	1	0.3333	1	57	3	0	C36	0.110944
601137	2013	0.0266021	6.59905	-3.93662	0.032251	0.24934	0.617883	-0.0997772	21.6809	0	0	0.3333	1	57	2	0	C32	0.753696
601139	2018	0.0111211	7.52029	-3.96312	0.054521	0.509099	0.380335	0.0940868	23.7045	1	0	0.3333	1	48	2	0	D45	0.079566
601139	2019	0.0100014	7.52029	-3.98341	0.04778	0.501812	0.338846	0.105336	23.8681	1	0	0.3333	1	68	3	0	D45	0.079641
601139	2020	0.00947483	7.52029	-4.01099	0.054167	0.511953	0.367431	0.118665	23.9625	1	0	0.3333	1	69	3	0	D45	0.068575
601158	2012	0.00055636	6.89524	-3.53345	0.105328	0.308807	0.642359	0.110496	23.6101	1	0	0.375	1	44	0	0	D46	0.178863
601158	2013	0.000273572	6.89524	-3.56215	0.094497	0.344234	0.371283	0.11433	23.7131	1	0	0.375	1	45	0	0	D46	0.130125
601158	2014	0.000273572	6.89524	-3.59821	0.070451	0.355622	0.264921	0.105841	23.7471	1	0	0.4286	1	46	0	0	D46	0.053803
601233	2012	0.0176173	6.51017	-3.64249	0.022814	0.456048	0.547417	0.0142474	23.2935	0	0	0.3636	1	49	2	0	C28	0.262038
601233	2013	0.014632	6.51017	-3.66845	0.00642	0.541945	0.479572	0.0154384	23.4583	0	0	0.3636	1	50	2	0	C28	0.182549
601233	2014	0.0174029	6.51017	-3.71837	0.009433	0.499686	0.403131	0.251773	23.3448	0	0	0.3636	1	51	1	0	C28	0.261692
601233	2015	0.0166912	6.51017	-3.75028	0.00794	0.537871	0.335668	0.103608	23.4383	0	0	0.3636	1	52	1	0	C28	0.162578
601233	2016	0.0104876	6.51017	-3.76724	0.06014	0.420099	0.454942	0.160022	23.6677	0	0	0.3636	1	53	1	0	C28	0.168313
601233	2017	0.0123038	6.51017	-3.76548	0.066615	0.494221	0.325855	0.0824791	24.0026	0	0	0.3636	1	54	1	0	C28	0.085658
601233	2018	0.0140775	6.51017	-3.7654	0.061495	0.534589	0.444671	0.0699943	24.2689	0	0	0.3636	1	55	1	0	C28	0.037068
601233	2019	0.027952	6.51017	-3.7813	0.072406	0.523087	0.392333	0.127897	24.4122	0	0	0.3636	1	56	1	0	C28	0.056289
601233	2020	0.0221744	6.51017	-3.79212	0.060788	0.451895	0.387465	0.07124	24.5732	0	0	0.3636	1	57	1	0	C28	0.050833
601298	2020	0.00108671	6.85278	-3.19354	0.07731	0.357425	0.626795	0.0630494	24.7694	1	0	0.3333	1	53	0	0	G55	0.033304
601299	2012	0.042866	6.92989	-2.92953	0.033219	0.658068	0.312166	0.0178916	25.3908	1	0	0.5714	1	49	0	0	C37	0.022961
601299	2013	0.0406004	6.92989	-2.93755	0.03517	0.670722	0.301203	0.0406693	25.5121	1	0	0.5714	1	50	0	0	C37	0.019956
601299	2014	0.0213984	6.92989	-2.91742	0.038149	0.660416	0.282623	0.0989354	25.7282	1	0	0.5714	1	51	0	0	C37	0.030676
601311	2012	0.0275728	6.647	-3.87751	0.100844	0.333028	0.5069	0.0612421	22.2837	0	0	0.3333	1	44	2	0	C38	0.596326
601311	2013	0.0307937	6.647	-3.91796	0.100806	0.322823	0.489612	0.109495	22.3873	0	0	0.3333	1	45	2	0	C38	0.650674
601311	2014	0.0332947	6.647	-3.95736	0.115732	0.300542	0.322567	0.043977	22.5038	0	0	0.3333	1	46	2	0	C38	0.707353
601311	2015	0.0306785	6.647	-3.99592	0.093981	0.289333	0.227925	0.118423	22.6033	0	0	0.3333	1	47	2	0	C38	0.580206
601311	2016	0.0343506	6.647	-4.03473	0.078502	0.274779	0.318995	-0.0033245	22.6594	0	0	0.3333	1	48	2	0	C38	0.548192
601311	2017	0.036832	6.647	-4.06315	0.054981	0.391448	0.385757	-0.00801623	22.9722	0	0	0.3333	1	49	2	0	C38	0.410617
601311	2018	0.0357669	6.647	-4.09638	0.053617	0.419635	0.518361	0.0503314	23.0937	0	0	0.3333	1	50	2	0	C38	0.273357
601311	2019	0.0501772	6.647	-4.13214	0.052832	0.394594	0.548852	0.0709401	23.1601	0	0	0.3333	1	51	2	0	C38	0.272667
601311	2020	0.0315815	6.647	-4.16668	0.058375	0.37129	0.515558	0.0807286	23.2382	0	0	0.3333	1	54	2	0	C38	0.261233
601512	2020	0.000273572	6.62174	-4.08976	0.062873	0.417251	0.58401	-0.0326912	23.9715	1	1	0.3333	1	49	3	0	K70	0.148215
601567	2017	0.0161996	6.7334	-3.52463	0.070194	0.403291	0.418664	0.0734477	23.2656	0	0	0.3333	1	43	0	0	C40	0.250527
601567	2018	0.018717	6.7334	-3.555	0.035569	0.476093	0.506853	0.0310763	23.3848	0	0	0.3333	1	44	0	0	C40	0.199559
601567	2020	0.0228368	6.7334	-3.63873	0.070156	0.358589	0.621634	0.089845	23.3404	0	0	0.375	1	38	0	0	C40	0.160555
601611	2017	0.00918289	6.81031	-3.12559	0.012853	0.811386	0.133176	0.0303957	25.0805	1	0	0.3333	1	55	3	0	E48	0.01079
601611	2018	0.0081278	6.81031	-3.11965	0.011873	0.811386	0.129356	0.00676838	25.2719	1	0	0.3333	1	56	3	0	E48	0.005473
601616	2012	0.0111034	6.86656	-3.34796	0.01494	0.191662	0.680935	0.0267111	21.903	0	0	0.3636	1	44	4	0	C38	0.666037
601616	2013	0.0113623	6.86656	-3.38809	0.017003	0.213053	0.655235	0.0262162	21.9062	0	0	0.3636	1	45	4	0	C38	0.744917
601616	2014	0.0109895	6.86656	-3.42565	0.013485	0.168839	0.481794	0.0118089	21.8502	0	1	0.375	1	46	4	0	C38	0.664894
601616	2016	0.0302494	6.86656	-3.50017	-0.04092	0.14372	0.365507	0.0275989	21.742	0	0	0.3333	1	48	0	0	C38	0.762378
601616	2017	0.00777585	6.86656	-3.54004	0.008557	0.122199	0.607074	0.0112841	21.7397	0	0	0.3333	1	49	0	0	C38	0.771575
601616	2018	0.00775481	6.86656	-3.5813	0.044557	0.104212	0.777025	0.0823046	21.7629	0	0	0.375	1	50	0	0	C38	0.656245
601616	2019	0.00827509	6.86656	-3.63034	0.051996	0.218199	0.749454	0.0361427	21.9642	0	1	0.4286	1	51	0	0	C38	0.546696
601618	2010	0.00605786	6.73281	-2.54937	0.019328	0.811386	0.18311	-0.0871574	26.387	1	0	0.5556	1	56	3	0	E50	0.028178
601618	2012	0.00668608	6.73281	-2.58608	-0.03172	0.811386	0.166131	0.0134464	26.5109	1	0	0.5556	1	58	3	0	E48	0.003685
601618	2013	0.00703742	6.73281	-2.62973	0.009532	0.811386	0.180832	0.0620103	26.5006	1	0	0.5556	1	59	3	0	E48	0.008918
601618	2014	0.0113688	6.73281	-2.66635	0.013318	0.811386	0.161773	0.0459203	26.5101	1	0	0.4286	1	51	3	0	E48	0.011528
601618	2015	0.015067	6.73281	-2.68739	0.014396	0.793011	0.186731	0.0446744	26.5632	1	0	0.4286	1	52	3	0	E48	0.006707
601618	2016	0.016099	6.73281	-2.69338	0.015814	0.779842	0.21725	0.0491628	26.6568	1	0	0.4286	1	53	3	0	E48	0.003844
601618	2017	0.0182452	6.73281	-2.69859	0.01619	0.765247	0.233437	0.0444269	26.7505	1	0	0.4286	1	54	2	0	E48	0.005356
601618	2018	0.0189388	6.73281	-2.71702	0.017248	0.766084	0.252886	0.0320106	26.8076	1	0	0.4286	1	55	2	0	E48	0.002922
601618	2019	0.0217685	6.73281	-2.74033	0.016525	0.74503	0.286685	0.0383374	26.8512	1	0	0.5714	1	56	2	0	E48	0.011138
601618	2020	0.0244365	6.73281	-2.74175	0.018528	0.722833	0.323236	0.0553556	26.9506	1	0	0.5714	1	57	2	0	E48	0.010381
601636	2012	0.0253198	6.83286	-3.43502	0.028829	0.595655	0.37802	-0.0051074	22.6468	0	0	0.3333	1	64	3	0	C30	0.278627
601636	2013	0.0197173	6.83286	-3.47124	0.049471	0.600123	0.371828	0.18881	22.7807	0	0	0.3333	1	65	3	0	C30	0.218458
601636	2014	0.0105832	6.83286	-3.50405	0.023752	0.569688	0.338184	0.0768125	22.954	0	0	0.4	1	52	3	0	C30	0.348005
601636	2015	0.0114752	6.83286	-3.52618	0.013762	0.588478	0.272791	0.0679681	23.245	0	0	0.3333	1	53	3	0	C30	0.18991
601636	2016	0.015698	6.83286	-3.56668	0.067492	0.512811	0.370802	0.134156	23.2382	0	1	0.3333	1	54	3	0	C30	0.214152
601636	2017	0.0200117	6.83286	-3.6046	0.08979	0.443419	0.325261	0.184949	23.2661	0	0	0.3333	1	54	3	0	C30	0.203657
601636	2018	0.0248118	6.83286	-3.64387	0.094073	0.410319	0.491558	0.160964	23.2756	0	0	0.3333	1	53	0	0	C30	0.254293
601636	2019	0.0304542	6.83286	-3.68251	0.103012	0.368957	0.422785	0.154402	23.2932	0	0	0.3333	1	54	0	0	C30	0.082701
601636	2020	0.029435	6.83286	-3.71496	0.127309	0.334235	0.243652	0.217645	23.3853	0	0	0.3333	1	55	0	0	C30	0.095773
601668	2011	0.000331912	6.85417	-2.47243	0.038034	0.765858	0.240599	-0.0151975	26.9495	1	0	0.5714	1	47	3	0	E47	0.018682
601668	2012	0.00748552	6.85417	-2.47243	0.03495	0.785859	0.221817	0.00367243	27.2028	1	0	0.5714	1	49	3	0	E48	0.009887
601668	2020	0.0134076	6.85417	-2.47243	0.032365	0.736748	0.315371	0.00924734	27.3177	1	0	0.5714	1	54	0	0	E48	0.011427
601727	2009	0.000273572	7.32889	-3.01269	0.037164	0.675724	0.276439	0.0773499	25.2189	1	0	0.3333	1	42	2	0	C38	0.061988
601727	2011	0.0132153	7.32889	-3.04885	0.042106	0.647137	0.294122	0.00871248	25.3934	1	0	0.3333	1	44	2	0	C38	0.03319
601727	2012	0.0179351	7.32889	-3.06083	0.03757	0.657267	0.318974	0.0562102	25.4999	1	0	0.3333	1	45	2	0	C34	0.023614
601727	2013	0.0151728	7.32889	-3.07762	0.034223	0.669675	0.321279	0.0555181	25.5853	1	0	0.3333	1	46	2	0	C34	0.023946
601727	2014	0.0195332	7.32889	-3.08836	0.032921	0.683561	0.239174	0.0307273	25.69	1	0	0.3333	1	54	3	0	C34	0.022318
601727	2015	0.0151983	7.32889	-3.09315	0.029874	0.693875	0.208808	0.0472607	25.8116	1	0	0.3333	1	49	0	0	C34	0.009237
601727	2017	0.0150693	7.32889	-3.11041	0.025113	0.645232	0.324504	-0.0377486	26.0183	1	1	0.4286	1	52	0	0	C34	0.007782
601727	2018	0.0170235	7.32889	-3.12135	0.025071	0.663024	0.337914	0.00434421	26.1102	1	0	0.3333	1	58	3	0	C34	0.003354
601727	2019	0.0146227	7.32889	-3.07865	0.020721	0.673506	0.339752	0.0374483	26.3599	1	0	0.3333	1	59	3	0	C34	0.012426
601727	2020	0.0154945	7.32889	-3.078	0.016696	0.661229	0.3598	0.0148895	26.4771	1	0	0.3333	1	60	3	0	C34	0.010782
601766	2010	0.0332183	6.70879	-2.97914	0.044178	0.675926	0.264383	0.0505151	25.0214	1	0	0.5556	1	55	4	0	C37	0.058867
601766	2011	0.0482937	6.70879	-2.9642	0.05112	0.697284	0.2521	0.0748098	25.2536	1	0	0.5556	1	56	4	0	C37	0.027529
601766	2014	0.0344104	6.70879	-2.95471	0.044045	0.657811	0.289217	0.0911696	25.7377	1	0	0.4286	1	52	2	0	C37	0.026895
601766	2015	0.031923	6.70879	-2.76216	0.04523	0.635621	0.222345	0.0480648	26.4653	1	0	0.4545	1	52	0	0	C37	0.008797
601766	2016	0.0286261	6.70879	-2.77312	0.041116	0.63405	0.270173	0.0620329	26.5472	1	0	0.5714	1	53	0	0	C37	0.004367
601766	2017	0.0279658	6.70879	-2.77564	0.034682	0.621854	0.263007	0.0432045	26.6506	1	0	0.5	1	54	0	0	C37	0.005204
601766	2018	0.031268	6.70879	-2.83322	0.036357	0.581329	0.33659	0.052778	26.6025	1	0	0.4286	1	54	0	0	C37	0.002423
601766	2019	0.0319747	6.70879	-2.8475	0.036039	0.585923	0.377829	0.0587387	26.6728	1	0	0.4286	1	55	0	0	C37	0.008213
601766	2020	0.0346073	6.70879	-2.87911	0.035229	0.568935	0.44725	-0.00517965	26.6955	1	0	0.5714	1	56	0	0	C37	0.008149
601777	2011	0.00112395	6.83046	-3.69588	0.034789	0.539962	0.439759	0.0132932	23.1018	0	0	0.3333	1	41	4	0	C36	0.236928
601777	2012	0.0315747	6.83046	-3.71661	0.021747	0.636895	0.354629	-0.0455125	23.3659	0	0	0.3333	1	42	4	0	C36	0.147377
601777	2013	0.0293398	6.83046	-3.73556	0.023212	0.666635	0.322707	-0.0295839	23.5899	0	0	0.3333	1	43	4	0	C36	0.091877
601777	2014	0.0290516	6.83046	-3.75667	0.018109	0.738091	0.225565	-0.0176596	23.7602	0	0	0.3333	1	44	4	0	C36	0.078089
601777	2015	0.0269093	6.83046	-3.77223	0.013571	0.727207	0.186099	-0.0576742	23.9533	0	0	0.375	1	45	4	0	C36	0.057457
601777	2016	0.0328633	6.83046	-3.791	0.00313	0.767377	0.198244	-0.0304123	24.1036	0	0	0.375	1	46	2	0	C36	0.030892
601777	2017	0.0252857	6.83046	-3.82779	0.005183	0.757179	0.227088	-0.0110055	24.1251	0	0	0.3529	1	47	2	0	C36	0.045378
601777	2018	0.021116	6.83046	-3.8785	0.008847	0.729386	0.296658	0.00204101	24.0521	0	0	0.3529	1	34	2	0	C36	0.04368
601777	2019	0.0119338	6.83046	-3.96488	-0.241765	0.811386	0.137591	-0.0582685	23.6889	0	0	0.3571	1	35	2	0	C36	0.116691
601800	2013	0.00654584	6.56849	-2.53284	0.022912	0.796237	0.205091	0.0134562	26.9732	1	1	0.5714	1	56	2	0	E48	0.009014
601800	2014	0.00527949	6.56849	-2.4937	0.021832	0.790293	0.207171	0.00698622	27.1696	1	0	0.5	1	52	3	0	E48	0.014296
601800	2015	0.00994922	6.56849	-2.47243	0.021589	0.768056	0.221525	0.0436509	27.3177	1	0	0.4286	1	53	3	0	E48	0.006756
601800	2016	0.00986595	6.56849	-2.47243	0.021488	0.76673	0.221481	0.0370858	27.3177	1	0	0.4286	1	54	3	0	E48	0.003233
601800	2017	0.0101312	6.56849	-2.48675	0.025074	0.757783	0.241991	0.0502702	27.3177	1	0	0.3333	1	55	3	0	E48	0.004651
601800	2018	0.0105951	6.56849	-2.47282	0.021129	0.750455	0.2609	0.00947246	27.3177	1	0	0.375	1	56	3	0	E48	0.00228
601800	2020	0.0154542	6.56849	-2.47243	0.014836	0.725646	0.316795	0.0106209	27.3177	1	1	0.5714	1	55	3	0	E48	0.008885
601857	2011	0.00689638	6.51948	-2.47243	0.076143	0.435437	0.426988	0.151317	27.3177	1	0	0.3846	1	59	3	0	B07	0.047782
601857	2012	0.00666394	6.51948	-2.47243	0.060225	0.455576	0.456435	0.11033	27.3177	1	0	0.3846	1	60	3	0	B07	0.025832
601857	2013	0.00604995	6.51948	-2.47243	0.06073	0.457769	0.514776	0.123197	27.3177	1	0	0.4545	1	51	3	1	B07	0.029047
601857	2014	0.00544115	6.51948	-2.47243	0.049487	0.45216	0.440736	0.1482	27.3177	1	0	0.3636	1	52	3	1	B07	0.02404
601857	2015	0.000273572	6.51948	-2.47243	0.017695	0.438498	0.525764	0.109149	27.3177	1	0	0.3636	1	53	3	1	B07	0.011056
601857	2016	0.00732806	6.51948	-2.47243	0.012271	0.427177	0.555997	0.110632	27.3177	1	0	0.3333	1	54	3	1	B07	0.005062
601857	2017	0.00773459	6.51948	-2.47243	0.015297	0.425504	0.554302	0.152461	27.3177	1	0	0.3571	1	55	3	1	B07	0.005713
601857	2020	0.00921114	6.51948	-2.47243	0.013455	0.450697	0.700583	0.128024	27.3177	1	0	0.4545	1	53	4	0	B07	0.005641
601877	2012	0.0396931	6.76168	-3.74086	0.141522	0.49091	0.365694	0.251773	23.0158	0	0	0.3636	1	65	3	0	C38	0.179291
601877	2013	0.0413786	6.76168	-3.77464	0.153639	0.487662	0.18521	0.0579393	23.1218	0	1	0.3636	1	51	3	0	C38	0.158917
601877	2014	0.0392617	6.76168	-3.80765	0.161216	0.472025	0.17671	0.192102	23.2249	0	1	0.4444	1	52	3	0	C38	0.136844
601877	2015	0.0413162	6.76168	-3.84819	0.154479	0.41285	0.182749	0.158995	23.2174	0	1	0.3333	1	53	3	0	C38	0.415386
601877	2016	0.02112	6.76168	-3.76216	0.074045	0.602485	0.270847	0.13854	24.2887	0	1	0.3333	1	54	3	0	C38	0.069316
601877	2017	0.0179776	6.76168	-3.76366	0.067853	0.534136	0.301377	0.0581497	24.511	0	1	0.3333	1	55	3	0	C38	0.055823
601877	2019	0.0177211	6.76168	-3.80042	0.071832	0.548611	0.283622	0.0904387	24.7356	0	1	0.3333	1	57	3	0	C38	0.048039
601877	2020	0.0148579	6.76168	-3.79262	0.095799	0.549845	0.255005	0.0693746	24.9613	0	1	0.3333	1	58	3	0	C38	0.055006
601898	2012	0.00571619	6.86017	-2.85539	0.054442	0.452239	0.541817	0.0678498	25.9375	1	0	0.5556	1	55	2	0	B06	0.034697
601898	2014	0.00402132	6.86017	-2.84725	0.005035	0.576834	0.436774	0.0209452	26.2151	1	0	0.375	1	57	2	0	B06	0.025458
601898	2015	0.00271617	6.86017	-2.86829	-0.008032	0.610797	0.411068	0.0283472	26.2723	1	0	0.375	1	58	2	0	B06	0.007991
601898	2016	0.00266282	6.86017	-2.92842	0.012122	0.578412	0.45388	0.049898	26.2116	1	0	0.375	1	58	0	0	B06	0.004788
601898	2017	0.0032953	6.86017	-2.959	0.017867	0.573682	0.465361	0.071562	26.2401	1	0	0.3333	1	49	0	0	B06	0.006452
601898	2018	0.00353286	6.86017	-2.97841	0.023531	0.581793	0.479526	0.0771348	26.3017	1	0	0.3333	1	56	2	0	B06	0.002194
601898	2019	0.00452138	6.86017	-3.00856	0.031535	0.569261	0.494372	0.0806799	26.3308	1	0	0.375	1	57	2	0	B06	0.008023
601899	2010	0.00164805	6.71321	-3.38835	0.149884	0.322192	0.329445	0.154171	24.3714	1	0	0.3636	1	54	2	0	B09	0.157718
601899	2011	0.00145485	6.71321	-3.3714	0.132081	0.424072	0.331645	0.122136	24.6806	1	0	0.3636	1	55	2	0	B09	0.101595
601899	2012	0.00169192	6.71321	-3.3588	0.091356	0.501399	0.324315	0.0802855	24.9332	1	0	0.3636	1	56	2	0	B09	0.039504
601899	2013	0.00148672	6.71321	-3.40029	0.04277	0.505437	0.417168	0.132178	24.9264	1	0	0.3636	1	61	0	0	B09	0.050263
601899	2014	0.00272287	6.71321	-3.41426	0.035065	0.552034	0.324016	0.084096	25.0429	1	0	0.3636	1	43	0	0	B09	0.035678
601899	2015	0.00427033	6.71321	-3.42855	0.016001	0.619512	0.274956	0.12238	25.1531	1	0	0.3333	1	54	0	0	B09	0.022616
601899	2016	0.00490867	6.71321	-3.4538	0.018912	0.651229	0.261103	0.0964122	25.2143	1	0	0.3636	1	53	3	0	B09	0.011452
601899	2017	0.00372941	6.71321	-3.49354	0.036361	0.57854	0.276736	0.109325	25.2154	1	0	0.3636	1	54	3	0	B09	0.018641
603000	2014	0.00549349	6.57153	-3.51091	0.126756	0.153039	0.25517	0.103877	21.9805	1	0	0.3333	1	51	2	0	I64	0.615861
603000	2017	0.00947137	6.57153	-3.63217	0.02949	0.190146	0.233387	0.0839054	22.0183	1	0	0.3636	1	42	0	0	I64	0.564639
603000	2018	0.00718816	6.57153	-3.67541	0.063468	0.215144	0.361777	0.075598	22.1416	1	0	0.3636	1	42	0	0	I64	0.553064
603000	2019	0.0138958	6.57153	-3.71736	0.092833	0.240911	0.154438	0.121411	22.2668	1	1	0.4444	1	43	0	0	I64	0.274961
603000	2020	0.0145066	6.57153	-3.75784	0.072005	0.250556	0.187847	0.0985292	22.3322	1	1	0.3636	1	44	0	0	I64	0.356409
603001	2013	0.00669743	6.8961	-3.63755	0.057387	0.221602	0.684822	0.0114654	22.2874	0	0	0.4444	1	42	3	0	C19	0.721186
603001	2014	0.00599527	6.8961	-3.67747	0.054496	0.179197	0.683229	0.0307209	22.2791	0	0	0.375	1	43	3	0	C19	0.527447
603001	2015	0.00599966	6.8961	-3.71776	0.06907	0.275893	0.271828	0.230291	22.4541	0	0	0.375	1	44	3	0	C19	0.630701
603001	2016	0.00688238	6.8961	-3.75785	0.055042	0.261398	0.385212	0.0645899	22.4362	0	0	0.4444	1	45	3	0	C19	0.627776
603001	2017	0.00727541	6.8961	-3.79795	0.042234	0.235124	0.578169	0.0487914	22.3973	0	0	0.4444	1	46	3	0	C19	0.576155
603001	2018	0.00828372	6.8961	-3.8377	0.02794	0.185325	0.801524	0.0654239	22.308	0	0	0.4444	1	47	3	0	C19	0.549566
603001	2019	0.0105285	6.8961	-3.87684	0.004642	0.155496	0.818384	0.0247914	22.2239	0	0	0.3333	1	48	3	0	C19	0.376414
603001	2020	0.00791074	6.8961	-3.91633	0.005822	0.168276	0.818384	0.0998063	22.1904	0	0	0.3333	1	49	3	0	C19	0.407058
603008	2015	0.0119277	6.56653	-3.90757	0.05898	0.584451	0.183075	0.0888937	21.8938	0	0	0.4286	1	59	1	0	C21	0.5505
603008	2016	0.010663	6.56653	-3.95648	0.046494	0.44775	0.296465	0.063782	22.1995	0	0	0.4286	1	45	0	0	C21	0.534976
603008	2017	0.01314	6.56653	-3.99758	0.048786	0.525719	0.291444	0.0384333	22.479	0	0	0.4286	1	46	0	0	C21	0.42046
603008	2018	0.0137165	6.56653	-4.03725	-0.070726	0.592181	0.351071	-0.023265	22.5137	0	0	0.4286	1	47	0	0	C21	0.345557
603008	2019	0.0183744	6.56653	-4.07561	0.061957	0.567978	0.293429	0.0748711	22.619	0	0	0.3333	1	29	0	0	C21	0.438922
603008	2020	0.0164729	6.56653	-4.11234	0.046408	0.580594	0.267111	0.0978331	22.7466	0	0	0.3333	1	30	0	0	C21	0.373365
603019	2015	0.0601171	6.889	-3.51722	0.038847	0.680907	0.076517	0.00646318	22.254	1	0	0.3333	1	47	3	0	C39	0.186663
603019	2016	0.0535647	6.889	-3.55697	0.039161	0.497991	0.213844	-0.0393218	22.5367	1	0	0.375	1	48	3	0	C39	0.369217
603019	2017	0.0426164	6.889	-3.57983	0.032383	0.65948	0.105601	0.00415744	23.0346	1	0	0.4286	1	49	3	0	C39	0.080313
603019	2018	0.054966	6.889	-3.6019	0.035508	0.692376	0.12584	0.0479263	23.301	1	0	0.4286	1	50	3	0	C39	0.088665
603019	2019	0.0549251	6.889	-3.62034	0.038069	0.72442	0.106775	0.189262	23.5428	1	0	0.4286	1	51	3	0	C39	0.196348
603019	2020	0.0448475	6.889	-3.63598	0.042333	0.429744	0.21814	0.11044	23.7661	1	0	0.4286	1	52	3	0	C39	0.200436
603027	2017	0.0184679	6.58473	-3.9034	0.120438	0.111309	0.336611	0.146175	20.9024	0	1	0.3333	1	54	2	0	C14	0.915627
603027	2018	0.0105431	6.58473	-3.99462	0.124291	0.323453	0.376913	0.126046	21.3814	0	1	0.3333	1	50	2	0	C14	0.832238
603027	2019	0.0192076	6.58473	-4.03985	0.096447	0.225261	0.155229	0.0934008	21.4438	0	1	0.3333	1	51	2	0	C14	0.580024
603027	2020	0.0206917	6.58473	-4.08465	0.094167	0.131587	0.076517	0.172972	21.5051	0	1	0.3333	1	52	2	0	C14	0.782581
603106	2018	0.0371011	6.62603	-3.68897	0.034588	0.285637	0.559505	0.0873903	21.5641	0	1	0.4286	1	61	3	0	C39	0.807055
603106	2020	0.039452	6.62603	-3.77574	0.01263	0.364979	0.426422	-0.0148046	21.6664	0	0	0.4286	1	50	2	0	C39	0.726099
603116	2016	0.00975329	6.66927	-3.51653	0.062271	0.271588	0.459334	0.0246833	22.2029	0	1	0.3333	1	53	0	0	C19	0.723492
603116	2017	0.00968859	6.66927	-3.55727	0.080368	0.249923	0.588068	0.0384876	22.2582	0	1	0.3333	1	54	0	0	C19	0.693597
603116	2018	0.0103929	6.66927	-3.5973	0.041399	0.23977	0.682643	0.0453431	22.2612	0	1	0.3333	1	55	0	0	C19	0.581621
603116	2019	0.00959052	6.66927	-3.63728	0.027646	0.25846	0.670855	0.0317137	22.2595	0	1	0.3333	1	56	0	0	C19	0.447836
603116	2020	0.0078104	6.66927	-3.67771	0.015093	0.276661	0.737465	0.0539975	22.3094	0	0	0.3333	1	57	0	0	C19	0.375546
603126	2015	0.0151073	6.89029	-3.82393	0.040487	0.467844	0.287859	0.0728938	21.814	1	0	0.375	1	55	2	0	M74	0.665399
603126	2016	0.0217431	6.89029	-3.8696	0.041476	0.490264	0.320692	0.109309	21.9445	1	0	0.375	1	56	2	0	M74	0.648252
603126	2017	0.0226981	6.89029	-3.90765	0.043164	0.437319	0.246521	-0.00567952	21.8955	1	0	0.4286	1	57	2	0	M74	0.585917
603126	2018	0.0205738	6.89029	-3.94909	0.041755	0.42989	0.416314	0.0887852	21.9312	1	0	0.4286	1	58	2	0	M74	0.59651
603126	2019	0.0243586	6.89029	-3.99374	0.036781	0.479265	0.414644	0.0315192	22.0719	1	0	0.4286	1	59	2	0	M74	0.58811
603126	2020	0.023209	6.89029	-4.03572	0.036895	0.492529	0.36643	0.0345583	22.1568	1	1	0.4286	1	56	0	0	M74	0.550452
603138	2020	0.0662151	6.96478	-3.5076	0.041932	0.291916	0.133623	0.118664	20.3949	0	0	0.4286	1	46	3	0	I65	0.924073
603160	2020	0.108159	6.93687	-3.86093	0.167799	0.187173	0.110942	0.122538	23.0146	0	1	0.375	0	48	0	0	C39	0.34274
603225	2018	0.03756	6.7105	-3.81797	0.082884	0.519927	0.451969	0.05704	23.5664	0	0	0.375	1	31	2	0	C28	0.103684
603225	2019	0.0297986	6.7105	-3.82515	0.059155	0.490831	0.494702	0.0796725	23.8544	0	0	0.375	1	32	2	0	C28	0.132071
603225	2020	0.0212051	6.7105	-3.83595	0.021232	0.576017	0.338124	0.112078	24.0698	0	0	0.375	1	33	2	0	C28	0.090035
603337	2018	0.0515052	6.9923	-3.75456	0.114457	0.362148	0.403837	-0.00523485	22.1041	0	0	0.3636	1	45	0	0	C35	0.691279
603337	2019	0.0488347	6.9923	-3.79563	0.073157	0.34804	0.459773	0.060188	22.1528	0	0	0.3636	1	46	0	0	C35	0.533197
603337	2020	0.0405458	6.9923	-3.83791	0.061877	0.412003	0.191769	0.179374	22.352	0	0	0.3333	1	47	0	0	C35	0.456114
603365	2018	0.0249223	6.81045	-3.86011	0.103024	0.20949	0.650426	0.0865968	21.741	0	1	0.3333	1	44	2	0	C17	0.806802
603365	2019	0.0269091	6.81045	-3.90132	0.111531	0.192318	0.66674	0.0832057	21.7632	0	1	0.3333	1	45	2	0	C17	0.26865
603365	2020	0.0212769	6.81045	-3.94439	0.091356	0.215628	0.560159	0.125834	21.8236	0	1	0.3333	1	46	2	0	C17	0.585316
603396	2019	0.0438303	6.84421	-3.70518	0.039948	0.454096	0.414789	-0.0500066	21.2774	0	0	0.4286	1	49	1	0	C35	0.820869
603396	2020	0.0334786	6.84421	-3.76368	0.045153	0.524366	0.172931	-0.0326997	21.4924	0	1	0.4286	1	50	1	0	C35	0.82148
603568	2016	0.00147505	7.02073	-3.74928	0.097694	0.429711	0.3176	0.127253	21.9361	0	1	0.4286	1	54	1	0	N77	0.727232
603568	2017	0.0017583	7.02073	-3.79427	0.128914	0.411799	0.370499	0.169006	22.0924	0	1	0.4286	1	55	1	0	N77	0.679043
603568	2018	0.00297623	7.02073	-3.83765	0.128599	0.462329	0.16886	0.129622	22.4706	0	1	0.4286	1	56	1	0	N77	0.306941
603568	2019	0.00495662	7.02073	-3.87479	0.140557	0.387647	0.172667	0.125514	22.6569	0	1	0.4286	1	57	1	0	N77	0.228291
603568	2020	0.00574351	7.02073	-3.89768	0.119902	0.470202	0.193289	0.0909436	23.0721	0	1	0.3333	1	58	1	0	N77	0.264462
603590	2019	0.0342754	7.16634	-3.7869	0.083835	0.140475	0.584952	0.0825512	21.8782	0	0	0.3333	1	67	0	0	C27	0.467629
603590	2020	0.0245947	7.16634	-3.83325	0.048434	0.185364	0.590069	0.0154281	22.0545	0	0	0.3333	1	68	0	0	C27	0.46343
603603	2018	0.0108317	7.38757	-4.04931	0.015393	0.799713	0.170537	0.0266198	23.2015	0	0	0.4286	1	45	3	0	N77	0.110557
603603	2019	0.00705066	7.38757	-4.08632	-0.060665	0.811386	0.126529	0.0371441	23.2431	0	0	0.4286	1	46	3	0	N77	0.234202
603603	2020	0.00554412	7.38757	-4.12941	-0.037975	0.811386	0.108041	0.0217598	23.2001	0	1	0.4286	1	47	3	0	N77	0.271298
603616	2016	0.0132213	6.61929	-3.58807	0.007966	0.521741	0.211633	0.0818494	21.3081	0	1	0.3333	1	48	3	0	C30	0.744905
603616	2017	0.0164049	6.61929	-3.63154	-0.028731	0.576946	0.211381	-0.0421611	21.3463	0	1	0.3333	1	49	3	0	C30	0.656725
603616	2018	0.0148561	6.61929	-3.68806	0.009725	0.645895	0.166553	0.0329921	21.5514	0	1	0.3333	1	50	3	0	C30	0.622938
603616	2019	0.0169719	6.61929	-3.72831	-0.026734	0.675544	0.187773	0.0628192	21.5549	0	1	0.3333	1	51	3	0	C30	0.734871
603616	2020	0.0161986	6.61929	-3.77148	0.013118	0.676046	0.232882	0.112957	21.6005	0	1	0.3333	1	52	3	0	C30	0.715968
603650	2019	0.0219818	6.73556	-3.59521	0.078227	0.409881	0.413555	0.10231	22.1326	0	0	0.4286	1	56	3	0	C26	0.326522
603650	2020	0.0180439	6.73556	-3.63712	0.093068	0.429989	0.323695	0.0451522	22.2458	0	0	0.4286	1	57	3	0	C26	0.354616
603718	2017	0.0235896	6.83917	-4.22391	0.059495	0.328916	0.241048	0.0218021	21.1943	0	0	0.3333	1	51	3	0	C27	0.797456
603718	2019	0.0174239	6.83917	-4.22391	-0.015523	0.416578	0.110878	0.0348274	21.2547	0	0	0.3333	1	52	0	0	C27	0.653125
603730	2018	0.0281052	6.96117	-3.83793	0.1085	0.353593	0.53775	0.140276	22.3602	0	0	0.3333	1	39	3	0	C36	0.593189
603730	2019	0.0341646	6.96117	-3.87796	0.118877	0.290258	0.550879	0.0833388	22.3856	0	0	0.3333	1	40	3	0	C36	0.384099
603730	2020	0.0275968	6.96117	-3.91789	0.071669	0.289316	0.214996	0.139429	22.4254	0	0	0.3333	1	41	3	0	C36	0.392002
603786	2020	0.0510554	6.70739	-3.83742	0.12186	0.160431	0.562884	0.1107	22.273	0	1	0.3333	1	56	2	0	C36	0.470322
603810	2019	0.0281785	6.8021	-4.0128	0.022588	0.283932	0.500859	0.0795408	21.1543	0	0	0.3333	0	50	1	0	C26	0.778138
603810	2020	0.0238906	6.8021	-4.07747	0.118019	0.329474	0.500855	0.0788495	21.4149	0	0	0.3333	0	51	1	0	C26	0.690865
603816	2017	0.0110033	6.67017	-3.5959	0.126638	0.386344	0.366771	0.17318	22.6044	0	0	0.4	1	43	3	0	C21	0.497581
603816	2018	0.0130378	6.67017	-3.61753	0.095862	0.522792	0.37194	0.0961429	23.0746	0	0	0.4	1	44	3	0	C21	0.310858
603816	2019	0.0161471	6.67017	-3.6473	0.099548	0.486088	0.191611	0.173258	23.2296	0	0	0.4	1	45	3	0	C21	0.08869
603816	2020	0.0158603	6.67017	-3.68268	0.066469	0.455156	0.142191	0.167235	23.2911	0	0	0.4	1	46	3	0	C21	0.163663
603833	2018	0.0568475	6.75455	-4.09398	0.141348	0.320089	0.449887	0.181486	23.1321	0	1	0.5	1	55	2	0	C21	0.159358
603833	2019	0.0433359	6.75455	-4.11203	0.124171	0.354732	0.402843	0.145562	23.4188	0	1	0.5	1	55	2	0	C21	0.142544
603833	2020	0.0371004	6.75455	-4.12815	0.10946	0.367137	0.135787	0.206407	23.6594	0	1	0.5	1	56	2	0	C21	0.107669
603843	2017	0.000292507	6.75338	-4.11371	0.01262	0.666569	0.211802	-0.115147	22.071	0	0	0.4286	1	43	3	0	E48	0.539927
603843	2018	0.000273572	6.75338	-4.15785	0.017039	0.724764	0.241747	0.00941767	22.4363	0	0	0.4286	1	44	3	0	E48	0.481159
603843	2019	0.00091753	6.75338	-4.19582	0.014582	0.758408	0.208947	0.0642447	22.6085	0	0	0.4286	1	45	3	0	E48	0.51807
603843	2020	0.000958017	6.75338	-4.22391	0.018228	0.752499	0.235507	0.0400925	22.6929	0	0	0.4286	1	46	3	0	E48	0.464672
603858	2017	0.0288057	6.78281	-3.7261	0.085376	0.311408	0.447874	0.102204	23.678	0	0	0.3333	1	35	3	0	C27	0.142478
603858	2018	0.0287847	6.78281	-3.76133	0.095256	0.307918	0.574224	0.102414	23.7202	0	0	0.3333	1	36	3	0	C27	0.145038
603858	2019	0.0301672	6.78281	-3.79472	0.09267	0.349167	0.445688	0.123734	23.7766	0	0	0.3333	1	37	3	0	C27	0.029806
603858	2020	0.0315688	6.78281	-3.82523	0.080535	0.396545	0.390008	0.0855869	23.8538	0	0	0.3333	1	38	3	0	C27	0.108513
603859	2017	0.0539252	7.00685	-3.44549	0.05508	0.134164	0.430927	-0.0355238	20.5022	0	0	0.3333	0	49	2	0	M74	0.957673
603859	2018	0.108159	7.00685	-3.51599	0.064416	0.189425	0.545094	-0.0147938	20.7011	0	0	0.3333	0	50	2	0	M74	0.915855
603859	2019	0.0857669	7.00685	-3.6286	0.055579	0.234842	0.341877	0.0208784	21.3139	0	0	0.3333	0	51	2	0	M74	0.805149
603859	2020	0.108159	7.00685	-3.67571	0.061662	0.262828	0.277352	0.0401477	21.394	0	0	0.3333	0	52	2	0	M74	0.841139
603868	2017	0.0167184	6.5932	-3.58799	0.194808	0.259697	0.381532	0.251773	21.9037	0	1	0.5714	1	45	3	0	C38	0.779452
603868	2018	0.0143049	6.5932	-3.63256	0.194808	0.295812	0.510365	0.149842	22.0308	0	1	0.5714	1	46	3	0	C38	0.849358
603868	2019	0.0229795	6.5932	-3.67253	0.185027	0.28808	0.150475	0.126503	22.03	0	1	0.5714	1	47	3	0	C38	0.139402
603868	2020	0.0190453	6.5932	-3.71399	0.163764	0.271594	0.132173	0.251773	22.0815	0	1	0.5714	1	48	3	0	C38	0.277191
603869	2019	0.0374364	7.35922	-4.22391	0.030865	0.440317	0.436459	0.035902	22.6893	0	0	0.3333	1	42	0	0	I65	0.461528
603869	2020	0.0249434	7.35922	-4.22391	0.002177	0.376907	0.544549	0.0946276	22.5812	0	0	0.3333	1	43	0	0	I65	0.486657
603881	2018	0.00858947	6.89516	-3.49783	0.053878	0.621102	0.193349	0.126192	21.7011	1	0	0.3333	1	50	0	1	I64	0.496472
603881	2019	0.00713554	6.89516	-3.5529	0.029512	0.705063	0.139231	0.0509018	22.0422	1	0	0.375	1	51	0	1	I64	0.505212
603881	2020	0.0052155	6.89516	-3.59189	0.017488	0.62284	0.163161	0.0217941	22.761	1	0	0.3333	1	52	0	1	I64	0.330636
603883	2018	0.00193707	6.68293	-3.66821	0.059401	0.602897	0.187888	0.107608	22.8615	0	1	0.3333	1	53	2	0	F52	0.168771
603885	2018	0.00030797	6.77104	-3.5532	0.057776	0.552535	0.279314	0.0908368	23.7892	0	0	0.3333	1	42	3	0	G56	0.049247
603885	2019	0.00166829	6.77104	-3.53259	0.03054	0.6094	0.268192	0.082586	24.224	0	0	0.3333	1	56	3	0	G56	0.087525
603885	2020	0.00150237	6.77104	-3.57657	-0.015027	0.663111	0.254353	0.0189626	24.1986	0	0	0.3333	1	57	3	0	G56	0.075346
603888	2017	0.0137947	6.70144	-3.83306	0.075195	0.263812	0.395872	0.0566851	22.0477	1	1	0.4	1	54	0	0	I64	0.585845
603888	2018	0.0163761	6.70144	-3.87443	0.071476	0.277828	0.544208	0.0571679	22.0989	1	1	0.4	1	55	0	0	I64	0.548406
603888	2019	0.0191112	6.70144	-3.91574	0.068518	0.294073	0.243192	0.014528	22.1579	1	1	0.4	1	56	0	0	I64	0.429104
603888	2020	0.0194251	6.70144	-3.95647	0.037712	0.312931	0.267585	0.0870803	22.1989	1	1	0.4	1	57	0	0	I64	0.485668
603899	2016	0.0275407	6.67975	-3.46999	0.140437	0.265584	0.36523	0.198896	21.9549	0	0	0.4286	1	47	3	0	C24	0.796173
603899	2017	0.0243024	6.67975	-3.51652	0.142918	0.335975	0.31664	0.163503	22.2022	0	0	0.5	1	48	3	0	C24	0.683259
603899	2018	0.0201478	6.67975	-3.55772	0.142287	0.384119	0.116513	0.145828	22.4598	0	0	0.4286	1	49	3	0	C24	0.213528
603899	2019	0.021203	6.67975	-3.59234	0.142242	0.41033	0.093043	0.143017	22.7468	0	0	0.5	1	50	3	0	C24	0.134806
603899	2020	0.0164964	6.67975	-3.6219	0.127537	0.439646	0.076517	0.130969	22.9964	0	0	0.4286	1	51	3	0	C24	0.306189
603900	2017	0.000273572	6.66998	-3.86135	0.109323	0.192447	0.483631	0.0570378	21.7639	0	1	0.375	1	49	4	0	F52	0.874734
603900	2018	0.000679117	6.66998	-3.9004	0.07517	0.136866	0.751393	0.0605724	21.7462	0	1	0.375	1	50	4	0	F52	0.873451
603900	2019	0.000273572	6.66998	-3.93934	0.055924	0.138204	0.654297	-0.0259664	21.7273	0	1	0.375	1	51	4	0	F52	0.545692
603900	2020	0.000274915	6.66998	-3.9776	0.039375	0.124873	0.818384	0.141598	21.6972	0	1	0.375	1	52	4	0	F52	0.661116
603939	2016	0.00350337	7.32628	-3.47584	0.053993	0.295149	0.393278	0.0331508	22.1634	0	1	0.3333	1	49	2	0	F52	0.73834
603939	2017	0.00410535	7.32628	-3.51755	0.066381	0.335157	0.263269	0.0663248	22.2882	0	1	0.3333	1	50	2	0	F52	0.544404
603939	2018	0.00298788	7.32628	-3.55105	0.056121	0.470035	0.21971	0.0649087	22.7861	0	1	0.3333	1	51	2	0	F52	0.211712
603939	2019	0.00325593	7.32628	-3.58474	0.066361	0.486775	0.149577	0.104981	22.9398	0	1	0.3333	1	52	2	0	F52	0.263068
603939	2020	0.00197927	7.32628	-3.6032	0.066939	0.553505	0.107472	0.10314	23.2844	0	1	0.3333	1	53	2	0	F52	0.30171
603979	2016	0.00730596	6.58509	-3.47777	0.034807	0.250684	0.556834	0.0492915	22.3181	0	0	0.3333	1	55	3	0	B11	0.700775
603979	2017	0.010224	6.58509	-3.51777	0.036455	0.316406	0.590418	0.02238	22.4521	0	0	0.3333	1	56	3	0	B11	0.614208
603979	2018	0.00887333	6.58509	-3.55665	0.046012	0.350684	0.618869	0.0290509	22.5595	0	0	0.3333	1	57	3	0	B11	0.476778
603979	2019	0.0108475	6.58509	-3.59586	0.046748	0.336399	0.587734	0.0874479	22.6061	0	0	0.3333	1	58	3	0	B11	0.489118
603979	2020	0.00938842	6.58509	-3.6301	0.044336	0.403291	0.459008	0.0569206	22.8127	0	0	0.3333	1	59	3	0	B11	0.468992
603983	2020	0.0132156	6.62165	-3.87332	0.122104	0.209334	0.414507	0.0954777	22.057	0	1	0.4286	1	52	3	0	C26	0.391237
603989	2020	0.032647	6.41807	-4.22391	0.088106	0.379898	0.21976	0.0606127	22.1932	0	0	0.4286	0	34	0	0	C39	0.589919
603991	2018	0.0270113	6.51572	-3.56787	0.046711	0.400119	0.377931	-0.0918922	20.517	0	0	0.3333	1	56	0	0	C29	0.942836
603991	2019	0.0379969	6.51572	-3.58018	-0.082706	0.39248	0.360115	0.0661927	20.352	0	0	0.3333	1	57	0	0	C29	0.935346
603991	2020	0.0274603	6.51572	-3.58582	-0.084098	0.351046	0.118285	0.117179	20.3013	0	1	0.3333	1	41	3	0	C29	0.949157
603993	2020	0.00141768	6.7718	-3.57248	0.020244	0.613408	0.243821	0.0693594	25.5309	0	0	0.375	1	51	2	0	B09	0.02598
